# Supplementary material for: Budget impact analysis of durvalumab consolidation therapy vs no consolidation therapy after chemoradiotherapy in stage III non–small cell lung cancer in the context of the Chilean health care system
Source: PLoS One. 2024 Jul 26;19(7):e0307473. doi: 10.1371/journal.pone.0307473 (PMC11280244; doi:10.1371/journal.pone.0307473)
Supplement: S1 Appendix — (ZIP) [file pone.0307473.s001.zip]

Archive with 3 entries (3 files):
- S1 Table A.docx
- S1 Table B.docx
- S1 Table C.docx
