# Supplementary material for: Budget impact analysis of durvalumab consolidation therapy vs no consolidation therapy after chemoradiotherapy in stage III non–small cell lung cancer in the context of the Chilean health care system
Source: PLoS One. 2024 Jul 26;19(7):e0307473. doi: 10.1371/journal.pone.0307473 (PMC11280244; doi:10.1371/journal.pone.0307473)
Supplement: S1 Data — (XLSX) [file pone.0307473.s002.xlsx]

## Sheet: Adverse Events Public
DETAIL OF COSTS PUBLIC SYSTEM		817.526	CLP TO USD
UF Utilizada (8.5.2023)	35943
							Public Perspective (FONASA)
Code	Administration	Dosage	Presentation	Quantity	Frequency	Cost unit FONASA UF	Unit Cost (USD)	Total Cost (USD)			REFERENCE 1	REFERENCE 2	REFERENCE 3	REFERENCE 4
No code	FYA065_Insumos preparación y administración			1	1	0.158	6.94656	6.94656			MAI, 2023/EVC, 2021
203011	Tratamiento: MAI210201407_Di a cama integral de observacion o dia cama integral ambulatorio diurno			1	1		11.0578	11.0578			MAI, 2023/EVC, 2021
102001	Tratamiento: MAI210102008_C onsulta o control por enfermera, matrona o nutricionista			1	1		1.83481	1.83481			MAI, 2023/EVC, 2021
	Total IV simple							19.8391
ADVERSE EVENTS							Public Perspective (FONASA)		Public Perspective (FONASA)
Code	Adverse event	Dosage	Presentation	Quantity	Frequency	Cost Unit FONASA (UF)	Unit Cost (CLP)	Total Cost (CLP)	Unit Cost (USD)	Total Cost (USD)	Fuente Costo
	Pneumonia (inpatient)											PACIFIC data cut-off June 2018 , AEs of CTCAE Grade 3 or 4, with a frequency ≥2% in either arm (Table 11.3.2.5)
101113	Diagnostico: MAI210101211_C onsulta integral de especialidades en medicina interna y subespecialidades , oftalmologia, neurologia, oncologia (hosp. alta complejidad)			1	1	0.292	10495.4	10495.4	12.838	12.838	EVC, 2021
301045	Diagnostico: hemograma (Hemoglobina + hematocrito)			1	1	0.092	3306.76	3306.76	4.04484	4.04484	EVC, 2021
309022	Diagnostico: 0309022_Orina completa, (incluye cod. 03-09-023 y 03-09-024)			1	1	0.057	2048.75	2048.75	2.50604	2.50604	EVC, 2021
302057	Diagnostico: 0302057_Nitrogen o ureico y/o urea			1	1	0.041	1473.66	1473.66	1.80259	1.80259	EVC, 2021	https://sintesis.med.uchile.cl/index.php/profesionales/informacion-para-profesionales/medicina/condiciones-clinicas2/medicina-interna/enfermedades-respiratorias/195-1-05-1-028
306011	Diagnostico: 0306011_Urocultiv o, recuento de colonias y antibiograma (cualquier tecnica) (incluye toma de orina aseptica y frasco recolector) (no incluye recolector pediatrico ni sonda)			1	1	0.112	4025.62	4025.62	4.92415	4.92415	EVC, 2021
306010	Diagnostico: MAI210306012_H emocultivos, anaerobio			1	1	0.198	7116.71	7116.71	8.70519	8.70519	EVC, 2021
306009	Diagnostico: 0306091_Hemocul tivo aeróbico automatizado con antibiograma			1	1	0.504	18115.3	18115.3	22.1587	22.1587	EVC, 2021
305182	Diagnostico: MAI210306182_R eacción de polimerasa en cadena (p.c.r.), virus influenza, virus herpes, citomegalovirus, hepatitis c, mycobacteria tbc, c/u (incluye toma muestra hisopado nasofaríngeo)			1	1	0.86	30911	30911	37.8104	37.8104	EVC, 2021	https://www.ncbi.nlm.nih.gov/pmc/articles/PMC6481621/
305030	Diagnostico: 0305030_Proteina c reactiva por tecnica de latex u otras similares			1	1	0.135	4852.31	4852.31	5.93536	5.93536	EVC, 2021
306005	Diagnostico: 0306005_Tincion de gram			1	1	0.02	718.86	718.86	0.879312	0.879312	EVC, 2021
1707054	Diagnostico: Saturación de O2 en reposo y/o ejercicio (con oxímetro)			1	1		3430	3430	4.19559	4.19559	MAI, 2023
308017	Diagnostico: 0308017_Ph en exudados, secreciones y otros liquidos (proc. aut.)			1	1	0.02	718.86	718.86	0.879312	0.879312	EVC, 2021
302046	Diagnostico: 0302046_Gases y equilibrio acido base en sangre (incluye: ph, o2, co2, exceso de base y bicarbonato), todos o cada uno de los parametros			1	1	0.113	4061.56	4061.56	4.96811	4.96811	EVC, 2021
401070	Diagnostico y control: 0401070_& radiografia de torax frontal y lateral			3	1	0.561	20164	60492.1	24.6647	73.9941	EVC, 2021
203011	Tratamiento: MAI210201407_Di a cama integral de observacion o dia cama integral ambulatorio diurno			10	0.87	0.274	9848.38	85680.9	12.0466	104.805	EVC, 2021	https://www.scielo.cl/scielo.php?script=sci_arttext&pid=S0717-73482005000200008#:~:text=Tratamiento%3A%20amoxicilina%2F%C3%A1cido%20clavul%C3%A1nico%20500,v%C3%ADa%20oral%20durante%207%20d%C3%ADas.	https://pubmed.ncbi.nlm.nih.gov/15473144/#:~:text=We%20did%20a%20retrospective%20study,was%2010.0%2B%2F%2D9.8%20days.
J01DD04	Tratamiento: Ceftriaxona	1-2 g IV/día	FA 1 g	10	0.435		300	1305	0.366961	1.59628	CENABAST/EVC, 2021	https://www.scielo.cl/scielo.php?script=sci_arttext&pid=S0717-73482005000200008#:~:text=Tratamiento%3A%20amoxicilina%2F%C3%A1cido%20clavul%C3%A1nico%20500,v%C3%ADa%20oral%20durante%207%20d%C3%ADas.	https://pubmed.ncbi.nlm.nih.gov/15473144/#:~:text=We%20did%20a%20retrospective%20study,was%2010.0%2B%2F%2D9.8%20days.
	Tratamiento: Cefotaxima	1 g IV c/8 hrs	FA 1 g	30	0.435		276	3601.8	0.337604	4.40573	CENABAST 2023/Laboratorio Chile lista de precios, 2022	https://www.scielo.cl/scielo.php?script=sci_arttext&pid=S0717-73482005000200008#:~:text=Tratamiento%3A%20amoxicilina%2F%C3%A1cido%20clavul%C3%A1nico%20500,v%C3%ADa%20oral%20durante%207%20d%C3%ADas.	https://pubmed.ncbi.nlm.nih.gov/15473144/#:~:text=We%20did%20a%20retrospective%20study,was%2010.0%2B%2F%2D9.8%20days.
J01CR02	Tratamiento: amoxi-clavulanico	875/125 mg c/8 hrs (No disponible 1000/500mg iv)	875/125mg	30	0.2175		139	906.975	0.170025	1.10941	CENABAST/EVC, 2021	https://www.scielo.cl/scielo.php?script=sci_arttext&pid=S0717-73482005000200008#:~:text=Tratamiento%3A%20amoxicilina%2F%C3%A1cido%20clavul%C3%A1nico%20500,v%C3%ADa%20oral%20durante%207%20d%C3%ADas.	https://pubmed.ncbi.nlm.nih.gov/15473144/#:~:text=We%20did%20a%20retrospective%20study,was%2010.0%2B%2F%2D9.8%20days.
	Tratamiento: ampicilina-sulbactam	1000/500 cada 8 horas vía intravenosa	FA 1000/500mg	30	0.2175		330	2153.25	0.403657	2.63386	CENABAST 2023/Pfizer lista de precios, 2023	https://www.scielo.cl/scielo.php?script=sci_arttext&pid=S0717-73482005000200008#:~:text=Tratamiento%3A%20amoxicilina%2F%C3%A1cido%20clavul%C3%A1nico%20500,v%C3%ADa%20oral%20durante%207%20d%C3%ADas.	https://pubmed.ncbi.nlm.nih.gov/15473144/#:~:text=We%20did%20a%20retrospective%20study,was%2010.0%2B%2F%2D9.8%20days.
306034	Diagnostico: Clamidias por inmunofluorescencia, peroxidasa, Elisa o similares			1	1		5400	5400	6.6053	6.6053	MAI, 2023	https://www.scielo.cl/scielo.php?script=sci_arttext&pid=S0717-73482005000200008#:~:text=Tratamiento%3A%20amoxicilina%2F%C3%A1cido%20clavul%C3%A1nico%20500,v%C3%ADa%20oral%20durante%207%20d%C3%ADas.	https://pubmed.ncbi.nlm.nih.gov/15473144/#:~:text=We%20did%20a%20retrospective%20study,was%2010.0%2B%2F%2D9.8%20days.
306019	Diagnostico: Cultivo para Legionella			1	1		4400	4400	5.38209	5.38209	MAI, 2023	https://www.scielo.cl/scielo.php?script=sci_arttext&pid=S0717-73482005000200008#:~:text=Tratamiento%3A%20amoxicilina%2F%C3%A1cido%20clavul%C3%A1nico%20500,v%C3%ADa%20oral%20durante%207%20d%C3%ADas.	https://pubmed.ncbi.nlm.nih.gov/15473144/#:~:text=We%20did%20a%20retrospective%20study,was%2010.0%2B%2F%2D9.8%20days.
	Tratamiento: Eritromicina	500mg cada 6hr EV	FA 1 g	40	0.2871		15935	182998	19.4917	223.843	Mercado Publico, 2023/Farmacias Ahumada 2023	https://www.scielo.cl/scielo.php?script=sci_arttext&pid=S0717-73482005000200008#:~:text=Tratamiento%3A%20amoxicilina%2F%C3%A1cido%20clavul%C3%A1nico%20500,v%C3%ADa%20oral%20durante%207%20d%C3%ADas.	https://pubmed.ncbi.nlm.nih.gov/15473144/#:~:text=We%20did%20a%20retrospective%20study,was%2010.0%2B%2F%2D9.8%20days.
J01FA09	Tratamiento: FIH009_Claritromi cina	500 mg cada 12 h VO	500mg cm	20	0.2871		150	861.3	0.183481	1.05355	CENABAST/EVC, 2021	https://www.scielo.cl/scielo.php?script=sci_arttext&pid=S0717-73482005000200008#:~:text=Tratamiento%3A%20amoxicilina%2F%C3%A1cido%20clavul%C3%A1nico%20500,v%C3%ADa%20oral%20durante%207%20d%C3%ADas.	https://pubmed.ncbi.nlm.nih.gov/15473144/#:~:text=We%20did%20a%20retrospective%20study,was%2010.0%2B%2F%2D9.8%20days.
J01FA10	Tratamiento: FIH004_Azitromici na	500 mg/día VO	No presente en EVC	10	0.2871		180	516.78	0.220177	0.632127	CENABAST/EVC, 2021	https://www.scielo.cl/scielo.php?script=sci_arttext&pid=S0717-73482005000200008#:~:text=Tratamiento%3A%20amoxicilina%2F%C3%A1cido%20clavul%C3%A1nico%20500,v%C3%ADa%20oral%20durante%207%20d%C3%ADas.	https://pubmed.ncbi.nlm.nih.gov/15473144/#:~:text=We%20did%20a%20retrospective%20study,was%2010.0%2B%2F%2D9.8%20days.
203005	Tratamiento: MAI210201301_Di a cama hospitalizacion integral adulto en unidad de tratamiento intermedio (u.t.i)			7.2	0.066	2.725	97944.7	46543.3	119.806	56.9319	EVC, 2021	https://sintesis.med.uchile.cl/index.php/profesionales/informacion-para-profesionales/medicina/condiciones-clinicas2/medicina-interna/enfermedades-respiratorias/195-1-05-1-027	https://www.cdc.gov/nchs/data/nhsr/nhsr116.pdf	https://emergcancercare.biomedcentral.com/articles/10.1186/s44201-022-00017-2
203002	Tratamiento: MAI210201201_Di a cama hospitalizacion integral adulto en unidad de cuidado intensivo (u.c.i.)			7.2	0.066	5.641	202754	96348.9	248.01	117.854	EVC, 2021	https://sintesis.med.uchile.cl/index.php/profesionales/informacion-para-profesionales/medicina/condiciones-clinicas2/medicina-interna/enfermedades-respiratorias/195-1-05-1-028	https://www.cdc.gov/nchs/data/nhsr/nhsr116.pdf	https://emergcancercare.biomedcentral.com/articles/10.1186/s44201-022-00017-2
J01DD04	Tratamiento: Ceftriaxona	2 g IV/día	FA 1 g	7.2	0.065		300	140.4	0.366961	0.171738	CENABAST/EVC, 2021	https://www.scielo.cl/scielo.php?script=sci_arttext&pid=S0717-73482005000200008#:~:text=Tratamiento%3A%20amoxicilina%2F%C3%A1cido%20clavul%C3%A1nico%20500,v%C3%ADa%20oral%20durante%207%20d%C3%Adas.
	Tratamiento: Cefotaxima	1 g IV c/8 hrs	FA 1 g	21.6	0.065		276	387.504	0.337604	0.473996	CENABAST 2023/Laboratorio Chile lista de precios, 2022	https://www.scielo.cl/scielo.php?script=sci_arttext&pid=S0717-73482005000200008#:~:text=Tratamiento%3A%20amoxicilina%2F%C3%A1cido%20clavul%C3%A1nico%20500,v%C3%ADa%20oral%20durante%207%20d%C3%ADas.
J01CR02	Tratamiento: amoxi-clavulanico	875/125 mg c/8 hrs (No disponible 1000/500mg iv)	875/125mg	21.6	0.0325	0.256	139	97.578	0.170025	0.119358	CENABAST/EVC, 2021	https://www.scielo.cl/scielo.php?script=sci_arttext&pid=S0717-73482005000200008#:~:text=Tratamiento%3A%20amoxicilina%2F%C3%A1cido%20clavul%C3%A1nico%20500,v%C3%ADa%20oral%20durante%207%20d%C3%ADas.
	Tratamiento: ampicilina-sulbactam	1000/500 cada 8 horas vía intravenosa	FA 1000/500mg	21.6	0.0325		330	231.66	0.403657	0.283367	CENABAST 2023/Pfizer lista de precios, 2023	https://www.scielo.cl/scielo.php?script=sci_arttext&pid=S0717-73482005000200008#:~:text=Tratamiento%3A%20amoxicilina%2F%C3%A1cido%20clavul%C3%A1nico%20500,v%C3%ADa%20oral%20durante%207%20d%C3%ADas.
	Tratamiento: Eritromicina	500mg cada 6hr EV	FA 1 g	28.8	0.0429		15935	19688	19.4917	24.0824	Mercado Publico, 2023/Farmacias Ahumada 2023	https://www.scielo.cl/scielo.php?script=sci_arttext&pid=S0717-73482005000200008#:~:text=Tratamiento%3A%20amoxicilina%2F%C3%A1cido%20clavul%C3%A1nico%20500,v%C3%ADa%20oral%20durante%207%20d%C3%ADas.
	Tratamiento: Levofloxacina	500-1.000 mg/día EV	FA 500mg/100ml	7.2	0.0429		4500	1389.96	5.50442	1.7002	CENABAST, 2023/Sanofi Lista de precios	https://www.scielo.cl/scielo.php?script=sci_arttext&pid=S0717-73482005000200008#:~:text=Tratamiento%3A%20amoxicilina%2F%C3%A1cido%20clavul%C3%A1nico%20500,v%C3%ADa%20oral%20durante%207%20d%C3%ADas.
	Tratamiento: Moxifloxacina	400 mg/día EV	FA 400mg/250ml	7.2	0.0429		9300	2872.58	11.3758	3.51375	CENABAST, 2023/Bayer lista de precios, 2022	https://www.scielo.cl/scielo.php?script=sci_arttext&pid=S0717-73482005000200008#:~:text=Tratamiento%3A%20amoxicilina%2F%C3%A1cido%20clavul%C3%A1nico%20500,v%C3%ADa%20oral%20durante%207%20d%C3%ADas.
102001	Tratamiento: MAI210102008_C onsulta o control por enfermera, matrona o nutricionista			10	1	0.045	1617.43	16174.3	1.97845	19.7845	EVC, 2021
601017	Tratamiento: MAI210601103_* ejercicios respiratorios y procedimientos de kinesiterapia toracica (ventilacion pulmonar localizada, estimulacion de la tos, bloqueos toracicos, vibraciones, percusiones y tapoteos) (proc.aut.)			4	1	0.345	12400.3	49601.3	15.1681	60.6725	EVC, 2021
	Total Pneumonia (inpatient)							673066		823.297		PACIFIC data cut-off June 2018 , AEs of CTCAE Grade 3 or 4, with a frequency ≥2% in either arm (Table 11.3.2.5)
	Anemia											PACIFIC data cut-off June 2018 , AEs of CTCAE Grade 3 or 4, with a frequency ≥2% in either arm (Table 11.3.2.5)
101101	Cita medico general (diagnostico y control)			2	1	0.205	7368.31	14736.6	9.01295	18.0259	EVC, 2021	https://www.ncbi.nlm.nih.gov/pmc/articles/PMC8057996/
301045	Diagnostico: 0301045_& hemograma (incluye recuentos de leucocitos y eritrocitos, hemoglobina, hematocrito, formula leucocitaria, caracteristicas de los elementos figurados y velocidad de eritrosedimentacio n)			2	1	0.092	3306.76	6613.51	4.04484	8.08967	EVC, 2021	https://www.ncbi.nlm.nih.gov/pmc/articles/PMC8057996/	Anemia protocolo ssmso http://www.ssmso.cl/protocolos/2011/Medicina_Interna/ANEMIA.pdf
301026	Diagnostico: 0301026_Ferritina			2	1	0.164	5894.65	11789.3	7.21036	14.4207	EVC, 2021	https://www.ncbi.nlm.nih.gov/pmc/articles/PMC8057996/
301082	Diagnostico: 0301082_Transfer rina			2	1	0.159	5714.94	11429.9	6.99053	13.9811	EVC, 2021	https://www.ncbi.nlm.nih.gov/pmc/articles/PMC8057996/
4701041	Diagnostico: 0301028_Fierro serico			2	1	0.064	2300.35	4600.7	2.8138	5.6276	EVC, 2021	https://www.ncbi.nlm.nih.gov/pmc/articles/PMC8057996/
302023	Diagnostico: 0302023_Creatinin a			1	1	0.041	1473.66	1473.66	1.80259	1.80259	EVC, 2021	https://www.ncbi.nlm.nih.gov/pmc/articles/PMC8057996/
302024	Diagnostico: 0302024_Clearanc e de creatinina (proc.aut.)			1	1	0.09	3234.87	3234.87	3.9569	3.9569	EVC, 2021	https://www.ncbi.nlm.nih.gov/pmc/articles/PMC8057996/
305030	Diagnostico: 0305030_Proteina c reactiva por tecnica de latex u otras similares			1	1	0.135	4852.31	4852.31	5.93536	5.93536	EVC, 2021	https://www.ncbi.nlm.nih.gov/pmc/articles/PMC8057996/
306007	Diagnostico: 0306007_Coprocul tivo, c/u			1	1	0.127	4564.76	4564.76	5.58363	5.58363	EVC, 2021	https://www.ncbi.nlm.nih.gov/pmc/articles/PMC8057996/
309024	Diagnostico: 0309024_& sedimento de orina (proc. aut.)			1	1	0.032	1150.18	1150.18	1.4069	1.4069	EVC, 2021	https://www.ncbi.nlm.nih.gov/pmc/articles/PMC8057996/
	Diagnostico: 0301011_Coagula cion, tiempo de			1	1	0.044	1581.49	1581.49	1.93449	1.93449	EVC, 2021	https://www.ncbi.nlm.nih.gov/pmc/articles/PMC8057996/
303024	Diagnostico: 0303024_Tiro estimulante (tsh), hormona (adulto, niño o r.n.)			1	1	0.139	4996.08	4996.08	6.11122	6.11122	EVC, 2021	https://www.ncbi.nlm.nih.gov/pmc/articles/PMC8057996/
303026	Diagnostico: 0303026_Tiroxina libre (t4l)			1	1	0.159	5714.94	5714.94	6.99053	6.99053	EVC, 2021	https://www.ncbi.nlm.nih.gov/pmc/articles/PMC8057996/
305091	Diagnostico: 0305091_Linfocito s t (cd3, cd4, cd8). tecnica citometria de flujo			1	1	0.765	27496.4	27496.4	33.6337	33.6337	EVC, 2021	https://www.ncbi.nlm.nih.gov/pmc/articles/PMC8057996/
203011	Tratamiento: MAI210201407_Di a cama integral de observacion o dia cama integral ambulatorio diurno			6.47	0.535	0.274	9848.38	34089.7	12.0466	41.6986	EVC, 2021	https://www.ncbi.nlm.nih.gov/pmc/articles/PMC8057996/	https://www.ncbi.nlm.nih.gov/pmc/articles/PMC7047646/
B03XA01	Tratamiento: FDH003_Epoetina alfa	150 IU/kg (10,000 IU) 3 times a week, 16 weeks	Amp 2000 UI	60	0.535		821	26354.1	1.00425	32.2364	CENABAST/EVC, 2021	https://www.ncbi.nlm.nih.gov/pmc/articles/PMC8057996/	https://pubmed.ncbi.nlm.nih.gov/16149676/
Sin codigo	Tratamiento: FYA065_Insumos para eritropoyetina endovenosa			60	0.535	0.158	5678.99	182296	6.94656	222.985	EVC, 2021	https://www.ncbi.nlm.nih.gov/pmc/articles/PMC8057996/
B03AB02	Tratamiento: FLB002_Hierro sacarato	200 mg IV over 2–5 min, 5 times in 14 days	100mg/5ml	10	0.155		620	961	0.758386	1.1755	CENABAST/EVC, 2021	https://www.ncbi.nlm.nih.gov/pmc/articles/PMC8057996/	https://onlinelibrary.wiley.com/doi/full/10.1002/ajh.23628
Sin codigo	Tratamiento: FYA065_Insumos para instalar hierro endovenoso			10	0.155	0.158	5678.99	8802.44	6.94656	10.7672	EVC, 2021	https://www.ncbi.nlm.nih.gov/pmc/articles/PMC8057996/	https://onlinelibrary.wiley.com/doi/full/10.1002/ajh.23628
702006	Tratamiento: MAI210702301_Transfusion en adulto (atencion ambulatoria, atencion cerrada siempre que la administracion sea controlada por profesional especialista, tecnologo medico o medico responsable)			2	0.31	0.316	11358	7041.95	13.8931	8.61374	EVC, 2021	https://www.ncbi.nlm.nih.gov/pmc/articles/PMC8057996/	https://theoncologist.onlinelibrary.wiley.com/doi/pdfdirect/10.1634/theoncologist.4-4-318
702003	Tratamiento: 0702003_Set de examenes por unidad de globulos rojos transfundida (incluye clasificacion abo y rho, vdrl, hiv, virus hepatitis b antigeno de superficie, anticuerpos de hepatitis c, htlv - i y ii, chagas, prueba de compatibilidad eritrocitaria)			2	0.31	0.452	16246.2	10072.7	19.8725	12.3209	EVC, 2021	https://www.ncbi.nlm.nih.gov/pmc/articles/PMC8057996/	https://theoncologist.onlinelibrary.wiley.com/doi/pdfdirect/10.1634/theoncologist.4-4-318
702001	Tratamiento: MAI210702101_Pr eparacion de globulos rojos, plasma, plaquetas o crioprecipitados (incluye entrevista, seleccion del donante y la preparacion del respectivo hemocomponente)			2	0.31	0.899	32312.8	20033.9	39.5251	24.5055	EVC, 2021	https://www.ncbi.nlm.nih.gov/pmc/articles/PMC8057996/	https://theoncologist.onlinelibrary.wiley.com/doi/pdfdirect/10.1634/theoncologist.4-4-318
	Total Anemia							393886		481.803		PACIFIC data cut-off June 2018 , AEs of CTCAE Grade 3 or 4, with a frequency ≥2% in either arm (Table 11.3.2.5)
	Hypertension											PACIFIC data cut-off June 2018 , AEs of CTCAE Grade 3 or 4, with a frequency ≥2% in either arm (Table 11.3.2.5)
101101	Cita medico general (diagnostico y control)			2	1	0.205	7368.31	14736.6	9.01295	18.0259	EVC, 2021
102001	MAI210102008_C onsulta o control por enfermera, matrona o nutricionista			2.5	1	0.045	1617.43	4043.59	1.97845	4.94613	EVC, 2021
1701009	1701009_Monitore o de presion arterial continuo			1	1	0.666	23938	23938	29.2811	29.2811	EVC, 2021
C03CA01	FDF003_Furosemi da	40 mg/día x 365		30	0.05		9.25	13.875	0.0113146	0.0169719	CENABAST/EVC, 2021
C09CA01	FDE008_Antagoni stas de los receptores de angiotensina ii (Losartan)	75 mg/día x 365	50mg cm	45	0.05		12	27	0.0146784	0.0330265	CENABAST/EVC, 2021
C07AA05	FDE011_Proprano lol	80mg/día x 365	40MG CM	60	0.1		10	60	0.012232	0.0733922	CENABAST/EVC, 2021
C03DA01	FDF001_Espironol actona	50 mg/día	25MG CM	60	0.15		19	171	0.0232409	0.209168	CENABAST/EVC, 2021
B01AC06	FDA003_ácido acetilsalicílico	100 mg / día	100MG CM	30	0.2		5.5	33	0.00672762	0.0403657	CENABAST/EVC, 2021
C07AB03	FDE001_Atenolol	50 o 100 mg/dia	50MG	30	0.2		7.05	42.3	0.00862358	0.0517415	CENABAST/EVC, 2021
C10AA05	FKB001_Atorvasta tina	Atorvastati na 20 mg/día	20MG	30	0.2		9.1	54.6	0.0111312	0.0667869	CENABAST/EVC, 2021
C08CA05	FDE028_Bloquead or canal ca dihidropiridínicos de acción prolongada	Nifedipino 20 mg/día x 365	20MG CM	30	0.3		9	81	0.0110088	0.0990795	CENABAST/EVC, 2021
C09AA02	FDE007_Ieca de acción prolongada	10 a 40 mg día x 365	20MG CM	60	0.4		11.9	285.6	0.0145561	0.349347	CENABAST/EVC, 2021
1701001	1701001_E.c.g. de reposo (incluye minimo 12 derivaciones y 4 complejos por derivacion)			1	0.5	0.201	7224.54	3612.27	8.83709	4.41854	EVC, 2021
C03AA03	FDF008_Hidroclor otiazida	25 mg/día x 365	50MG CM	15	0.5		6.42	48.15	0.00785297	0.0588972	CENABAST/EVC, 2021
101101	MAI210101001_C onsulta o control medico integral en atencion primaria			2	1	0.205	7368.31	14736.6	9.01295	18.0259	EVC, 2021
102001	MAI210102008_C onsulta o control por enfermera, matrona o nutricionista			2	1	0.045	1617.43	3234.87	1.97845	3.9569	EVC, 2021
301036	0301036_& hematocrito (proc. aut.)			1	1	0.02	718.86	718.86	0.879312	0.879312	EVC, 2021
302023	0302023_Creatinin a			1	1	0.041	1473.66	1473.66	1.80259	1.80259	EVC, 2021
302032	0302032_Electrolit os plasmaticos (sodio, potasio, cloro) c/u			1	1	0.038	1365.83	1365.83	1.67069	1.67069	EVC, 2021
302034	0302034_Perfil lipidico (incluye mediciones de colesterol total, hdl-colesterol y trigliceridos con estimaciones por formula de ldlcolesterol, vldlcolesterol y colesterol no-hdl)			1	1	0.191	6865.11	6865.11	8.39743	8.39743	EVC, 2021
302047	0302047_& glucosa			1	1	0.041	1473.66	1473.66	1.80259	1.80259	EVC, 2021
302057	0302057_Nitrogen o ureico y/o urea			1	1	0.041	1473.66	1473.66	1.80259	1.80259	EVC, 2021
309022	0309022_Orina completa, (incluye cod. 03-09-023 y 03-09-024)			1	1	0.057	2048.75	2048.75	2.50604	2.50604	EVC, 2021
101101	Cita medico general (diagnostico y control)			2	1	0.205	7368.31	14736.6	9.01295	18.0259	EVC, 2021	https://www.elsevier.es/es-revista-medicina-integral-63-articulo-manejo-crisis-hipertensivas-13045397
302075	Diagnostico: 0302075_Perfil bioquimico (determinacion automatizada de 12 parametros)			1	1	0.258	9273.29	9273.29	11.3431	11.3431	EVC, 2021	https://www.elsevier.es/es-revista-medicina-integral-63-articulo-manejo-crisis-hipertensivas-13045397
302034	Diagnostico: 0302034_Perfil lipidico (incluye mediciones de colesterol total, hdl-colesterol y trigliceridos con estimaciones por formula de ldlcolesterol, vldlcolesterol y colesterol no-hdl)			1	1	0.191	6865.11	6865.11	8.39743	8.39743	EVC, 2021	https://www.elsevier.es/es-revista-medicina-integral-63-articulo-manejo-crisis-hipertensivas-13045397
302032	Diagnostico: 0302032_Electrolit os plasmaticos (sodio, potasio, cloro) c/u			1	1	0.038	1365.83	1365.83	1.67069	1.67069	EVC, 2021	https://www.elsevier.es/es-revista-medicina-integral-63-articulo-manejo-crisis-hipertensivas-13045397
403014	Diagnostico: 0403014_Tomogra fia computarizada de abdomen (higado, vias y vesicula biliar, pancreas, bazo, suprarrenales y riñones)			1	1	1.656	59521.6	59521.6	72.807	72.807	EVC, 2021	https://www.elsevier.es/es-revista-medicina-integral-63-articulo-manejo-crisis-hipertensivas-13045397
403101	Diagnostico: 0403101_Tomogra fia computarizada angio de encefalo			1	1	2.341	84142.6	84142.6	102.923	102.923	EVC, 2021	https://www.elsevier.es/es-revista-medicina-integral-63-articulo-manejo-crisis-hipertensivas-13045397
302060	Diagnostico: MAI210302100_Pr oteinas totales o albuminas, c/u			4	1	0.044	1581.49	6325.97	1.93449	7.73795	EVC, 2021	https://www.elsevier.es/es-revista-medicina-integral-63-articulo-manejo-crisis-hipertensivas-13045397
309013	Diagnostico: 0309013_Microalb uminuria cuantitativa			1	1	0.09	3234.87	3234.87	3.9569	3.9569	EVC, 2021	https://www.elsevier.es/es-revista-medicina-integral-63-articulo-manejo-crisis-hipertensivas-13045397
	FDE005_Ieca de acción prolongada	captopril 25 mg. 3 veces	25MG CM	3	0.33		23.6	23.364	0.0288676	0.0285789	CENABAST/EVC, 2021	https://www.elsevier.es/es-revista-medicina-integral-63-articulo-manejo-crisis-hipertensivas-13045397
C03CA01	FDF003_Furosemi da	20 Mg i.v. en bolos de 20 mg, y se puede repetir esta dosis a los 30 min si es preciso.	20mg/1ml FA	2	0.33		62	40.92	0.0758386	0.0500535	CENABAST/EVC, 2021	https://www.elsevier.es/es-revista-medicina-integral-63-articulo-manejo-crisis-hipertensivas-13045397
C07AG01	FDE509_Labetalol	100mg/20ml (vía i.v. se usa en bolo lento a dosis de 20 mg (4 ml) cada 5 min hasta que se controlen las cifras tensionales o hasta que se llegue a 100 mg (una ampolla))	100MG/20ML FA	1	0.33		1690	557.7	2.06721	0.682181	CENABAST/EVC, 2021	https://www.elsevier.es/es-revista-medicina-integral-63-articulo-manejo-crisis-hipertensivas-13045397
A07C	FLE902_Suero glucosalino	500 Ml cada 24 Horas		1	1	0.019	682.917	682.917	0.835346	0.835346	EVC, 2021	https://www.elsevier.es/es-revista-medicina-integral-63-articulo-manejo-crisis-hipertensivas-13045397
	Total Hypertension							267309		326.973		PACIFIC data cut-off June 2018 , AEs of CTCAE Grade 3 or 4, with a frequency ≥2% in either arm (Table 11.3.2.5)
	Pneumonitis											PACIFIC data cut-off June 2018 , AEs of CTCAE Grade 3 or 4, with a frequency ≥2% in either arm (Table 11.3.2.5)
101113	Diagnostico: MAI210101211_C onsulta integral de especialidades en medicina interna y subespecialidades , oftalmologia, neurologia, oncologia (hosp. alta complejidad)			1	1	0.292	10495.4	10495.4	12.838	12.838	EVC, 2021	https://www.ncbi.nlm.nih.gov/pmc/articles/PMC6347088/
403013	Diagnostico: CT scan (0403013_Tomogra fia computarizada de torax total)			1	1	2.78	99921.5	99921.5	122.224	122.224	EVC, 2021	https://www.ncbi.nlm.nih.gov/pmc/articles/PMC6347088/
305182	MAI210306182_R eacción de polimerasa en cadena (p.c.r.), virus influenza, virus herpes, citomegalovirus, hepatitis c, mycobacteria tbc, c/u (incluye toma muestra hisopado nasofaríngeo)			1	1	0.86	30911	30911	37.8104	37.8104	EVC, 2021	https://www.ncbi.nlm.nih.gov/pmc/articles/PMC6481621/
306011	0306011_Urocultiv o, recuento de colonias y antibiograma (cualquier tecnica) (incluye toma de orina aseptica y frasco recolector) (no incluye recolector pediatrico ni sonda)			1	1	0.112	4025.62	4025.62	4.92415	4.92415	EVC, 2021	https://www.ncbi.nlm.nih.gov/pmc/articles/PMC6481621/
	Tratamiento: Metilprednisolona IV	2 to 4 mg/kg/day	FA 500mg	10	1		3180	31800	3.88979	38.8979	CENABAST/EVC, 2021	https://www.ncbi.nlm.nih.gov/pmc/articles/PMC6347088/	https://journals.sagepub.com/doi/10.1177/1078155220968909?url_ver=Z39.88-2003&rfr_id=ori:rid:crossref.org&rfr_dat=cr_pub%20%200pubmed
203005	Tratamiento: MAI210201301_Di a cama hospitalizacion integral adulto en unidad de tratamiento intermedio (u.t.i)			10	0.724	2.725	97944.7	709119	119.806	867.397	EVC, 2021	https://www.ncbi.nlm.nih.gov/pmc/articles/PMC6347088/	https://journals.sagepub.com/doi/10.1177/1078155220968909?url_ver=Z39.88-2003&rfr_id=ori:rid:crossref.org&rfr_dat=cr_pub%20%200pubmed
J01DD04	Tratamiento: Ceftriaxona 1-2 g IV/día	1-2 g IV/día	FA 1 g	10	0.362		300	1086	0.366961	1.3284	EVC, 2021	https://www.ncbi.nlm.nih.gov/pmc/articles/PMC6347088/	https://journals.sagepub.com/doi/10.1177/1078155220968909?url_ver=Z39.88-2003&rfr_id=ori:rid:crossref.org&rfr_dat=cr_pub%20%200pubmed
	Tratamiento: Cefotaxima	1 g IV c/8 hrs	FA 1 g	30	0.362		276	2997.36	0.337604	3.66638	CENABAST 2023/Laboratorio Chile lista de precios, 2022	https://www.ncbi.nlm.nih.gov/pmc/articles/PMC6347088/	https://journals.sagepub.com/doi/10.1177/1078155220968909?url_ver=Z39.88-2003&rfr_id=ori:rid:crossref.org&rfr_dat=cr_pub%20%200pubmed
	infliximab 5 mg/kg	5 mg/kg twice a day or IVIG for 5 days	FAM 100mg	5	0.181		178200	161271	217.975	197.267	CENABAST 2023/Laboratorio Saval lista de precios 2023	https://www.ncbi.nlm.nih.gov/pmc/articles/PMC6481621/	https://journals.sagepub.com/doi/10.1177/1078155220968909?url_ver=Z39.88-2003&rfr_id=ori:rid:crossref.org&rfr_dat=cr_pub%20%200pubmed
L04AA06	FJD012_Micofenol ato	1gr 2 veces al dia	cm 500mg	20	0.181		111	401.82	0.135776	0.491508	CENABAST/EVC, 2021	https://www.ncbi.nlm.nih.gov/pmc/articles/PMC6481621/	https://journals.sagepub.com/doi/10.1177/1078155220968909?url_ver=Z39.88-2003&rfr_id=ori:rid:crossref.org&rfr_dat=cr_pub%20%200pubmed
1707037	Tratamiento: ventilacion mecanica, 1707037_Intubaci on traqueal (proc. aut.)			10	0.276	0.365	13119.2	36209	16.0474	44.2909	EVC, 2021	https://www.ncbi.nlm.nih.gov/pmc/articles/PMC6347088/	https://link.springer.com/article/10.1186/s13613-020-00761-w	https://journals.sagepub.com/doi/10.1177/1078155220968909?url_ver=Z39.88-2003&rfr_id=ori:rid:crossref.org&rfr_dat=cr_pub%20%200pubmed
Sin codigo	Tratamiento: ventilacion mecanica,Mascara venturi para oxigenoterapia FYA087_Mascara venturi			10	0.276	0.035	1258.01	3472.09	1.5388	4.24708	EVC, 2021	https://www.ncbi.nlm.nih.gov/pmc/articles/PMC6347088/	https://link.springer.com/article/10.1186/s13613-020-00761-w	https://journals.sagepub.com/doi/10.1177/1078155220968909?url_ver=Z39.88-2003&rfr_id=ori:rid:crossref.org&rfr_dat=cr_pub%20%200pubmed
	Tratamiento: ventilacion mecanica,Oxígeno para oxigenoterapia tubos de 10 metros cúbicos, FYA001_Oxígeno			10	0.276	0.009	323.487	892.824	0.39569	1.09211	EVC, 2021	https://www.ncbi.nlm.nih.gov/pmc/articles/PMC6347088/	https://link.springer.com/article/10.1186/s13613-020-00761-w	https://journals.sagepub.com/doi/10.1177/1078155220968909?url_ver=Z39.88-2003&rfr_id=ori:rid:crossref.org&rfr_dat=cr_pub%20%200pubmed
N01AH01	Opioides: FAC023_Fentanilo	70 mcg hora x 24 horas · Administración: infusión continua de 1 a 2 mcg/kg/hora luego de una dosis de carga de 1 a 2 mcg/kg.)	Fentanilo FA 0,5mg/10 mL	33	0.276		190	1730.52	0.232409	2.11678	CENABAST/EVC, 2021	https://www.ncbi.nlm.nih.gov/pmc/articles/PMC6347088/	https://link.springer.com/article/10.1186/s13613-020-00761-w	https://journals.sagepub.com/doi/10.1177/1078155220968909?url_ver=Z39.88-2003&rfr_id=ori:rid:crossref.org&rfr_dat=cr_pub%20%200pubmed
	benzodiazepines: midazolam	Mantenimiento: 0,2 a 0,4 mg/kg/hora	midazolam 15mg/3ml	44.8	0.276		225	2782.08	0.275221	3.40305	EVC, 2021	https://www.ncbi.nlm.nih.gov/pmc/articles/PMC6347088/	https://link.springer.com/article/10.1186/s13613-020-00761-w	https://journals.sagepub.com/doi/10.1177/1078155220968909?url_ver=Z39.88-2003&rfr_id=ori:rid:crossref.org&rfr_dat=cr_pub%20%200pubmed
	propofol	infusiones continuas de 1 a 4 mg/kg/hora.	20mg/ml FA 50ML	67.2	0.276		7200	133540	8.80706	163.346	CENABAST 2023	https://www.ncbi.nlm.nih.gov/pmc/articles/PMC6347088/	https://link.springer.com/article/10.1186/s13613-020-00761-w	https://journals.sagepub.com/doi/10.1177/1078155220968909?url_ver=Z39.88-2003&rfr_id=ori:rid:crossref.org&rfr_dat=cr_pub%20%200pubmed
M03AC04	FBC001_Atracurio besilato	1amp/día (0.3 y 0.6 mg/kg por vía intravenosa)	50mg/5ml	10	0.276		4115	11357.4	5.03348	13.8924	CENABAST/EVC, 2021	https://www.ncbi.nlm.nih.gov/pmc/articles/PMC6347088/	https://link.springer.com/article/10.1186/s13613-020-00761-w	https://journals.sagepub.com/doi/10.1177/1078155220968909?url_ver=Z39.88-2003&rfr_id=ori:rid:crossref.org&rfr_dat=cr_pub%20%200pubmed
M03AC01	FBC003_Pancuro nio	Dosis de mantenimiento 0,02 a 0,03 mg/kg (1/3 o 1/2 amp). Cada 1 o 2 horas.		6	0.276	0.137	4924.19	8154.46	6.02329	9.97456	EVC, 2021	https://www.ncbi.nlm.nih.gov/pmc/articles/PMC6347088/	https://link.springer.com/article/10.1186/s13613-020-00761-w	https://journals.sagepub.com/doi/10.1177/1078155220968909?url_ver=Z39.88-2003&rfr_id=ori:rid:crossref.org&rfr_dat=cr_pub%20%200pubmed
203002	Tratamiento: MAI210201201_Di a cama hospitalizacion integral adulto en unidad de cuidado intensivo (u.c.i.)			10	0.276	5.641	202754	559602	248.01	684.507	EVC, 2021	https://www.ncbi.nlm.nih.gov/pmc/articles/PMC6347088/	https://link.springer.com/article/10.1186/s13613-020-00761-w	https://journals.sagepub.com/doi/10.1177/1078155220968909?url_ver=Z39.88-2003&rfr_id=ori:rid:crossref.org&rfr_dat=cr_pub%20%200pubmed
102001	Tratamiento: MAI210102008_C onsulta o control por enfermera, matrona o nutricionista			10	1	0.045	1617.43	16174.3	1.97845	19.7845	EVC, 2021	https://www.ncbi.nlm.nih.gov/pmc/articles/PMC6347088/		https://journals.sagepub.com/doi/10.1177/1078155220968909?url_ver=Z39.88-2003&rfr_id=ori:rid:crossref.org&rfr_dat=cr_pub%20%200pubmed
601017	Tratamiento: MAI210601103_* ejercicios respiratorios y procedimientos de kinesiterapia toracica (ventilacion pulmonar localizada, estimulacion de la tos, bloqueos toracicos, vibraciones, percusiones y tapoteos) (proc.aut.)			4	1	0.345	12400.3	49601.3	15.1681	60.6725	EVC, 2021	https://www.ncbi.nlm.nih.gov/pmc/articles/PMC6347088/		https://journals.sagepub.com/doi/10.1177/1078155220968909?url_ver=Z39.88-2003&rfr_id=ori:rid:crossref.org&rfr_dat=cr_pub%20%200pubmed
	Total Pneumonitis							1.87555e+06		2294.17		PACIFIC data cut-off June 2018 , AEs of CTCAE Grade 3 or 4, with a frequency ≥2% in either arm (Table 11.3.2.5)
	Dyspnea											PACIFIC data cut-off June 2018 , AEs of CTCAE Grade 3 or 4, with a frequency ≥2% in either arm (Table 11.3.2.5)
101113	Diagnostico: MAI210101211_C onsulta integral de especialidades en medicina interna y subespecialidades , oftalmologia, neurologia, oncologia (hosp. alta complejidad)			1	1	0.292	10495.4	10495.4	12.838	12.838	EVC, 2021	https://www.ncbi.nlm.nih.gov/pmc/articles/PMC7733213/	https://medfinis.cl/img/manuales/disnea.pdf
401070	Diagnostico y control: 0401070_& radiografia de torax frontal y lateral			1	1	0.561	20164	20164	24.6647	24.6647	EVC, 2021	https://www.ncbi.nlm.nih.gov/pmc/articles/PMC7733213/	https://medfinis.cl/img/manuales/disnea.pdf
Sin codigo	Diagnostico: MAI211707002_Fl ujometría			1	1	0.326	11717.4	11717.4	14.3328	14.3328	EVC, 2021	https://www.ncbi.nlm.nih.gov/pmc/articles/PMC7733213/	https://medfinis.cl/img/manuales/disnea.pdf
403013	Diagnostico: CT scan (0403013_Tomogra fia computarizada de torax total)			1	1	2.78	99921.5	99921.5	122.224	122.224	EVC, 2021	https://www.ncbi.nlm.nih.gov/pmc/articles/PMC7733213/	https://medfinis.cl/img/manuales/disnea.pdf
1707002	Diagnostico: 1707002_Espirom etria basal y con broncodilatador			1	1	0.326	11717.4	11717.4	14.3328	14.3328	EVC, 2021	https://www.ncbi.nlm.nih.gov/pmc/articles/PMC7733213/	https://medfinis.cl/img/manuales/disnea.pdf
R03BB01	Tratamiento: FNA005_Bromuro de ipratropio	40 Mcg cada 1 SOS por 365 Días	20mcg 1 frasc	6	0.506		1580	4796.88	1.93266	5.86756	CENABAST/EVC, 2021	https://www.ncbi.nlm.nih.gov/pmc/articles/PMC7733213/	https://medfinis.cl/img/manuales/disnea.pdf
R03BA02	Tratamiento: FNA002_Corticoid e inhalatorio	400 Mcg cada 12 Horas por 365 Días	200mcg (200 DO x frasc)	8	0.506		1300	5262.4	1.59016	6.43699	CENABAST/EVC, 2021	https://www.ncbi.nlm.nih.gov/pmc/articles/PMC7733213/	https://medfinis.cl/img/manuales/disnea.pdf
R03AK06	Tratamiento: FNA027_Corticoid e inhalatorio/ beta 2 de acción prolongada (fluticasona/salm)	125 Mcg cada 12 Horas por 365 Días	125/25	7	0.506		2390	8465.38	2.92346	10.3549	CENABAST/EVC, 2021	https://www.ncbi.nlm.nih.gov/pmc/articles/PMC7733213/	https://medfinis.cl/img/manuales/disnea.pdf
R03AC02	Tratamiento: FNA006_Salbutam ol	200 Mcg cada 4 Horas por 365 Días	1 inhalador (100ug)	11	0.506		930	5176.38	1.13758	6.33177	CENABAST/EVC, 2021	https://www.ncbi.nlm.nih.gov/pmc/articles/PMC7733213/	https://medfinis.cl/img/manuales/disnea.pdf
1707037	Tratamiento: ventilacion mecanica, 1707037_Intubaci on traqueal (proc. aut.)			6	0.014	0.365	13119.2	1102.01	16.0474	1.34799	EVC, 2021	https://www.atsjournals.org/doi/full/10.1164/rccm.202108-1857OC	https://www.ncbi.nlm.nih.gov/pmc/articles/PMC9507768/	https://www.ncbi.nlm.nih.gov/pmc/articles/PMC4117200/
Sin codigo	Tratamiento: ventilacion mecanica,Mascara venturi para oxigenoterapia FYA087_Mascara venturi			6	0.014	0.035	1258.01	105.672	1.5388	0.129259	EVC, 2021	https://www.atsjournals.org/doi/full/10.1164/rccm.202108-1857OC	https://www.ncbi.nlm.nih.gov/pmc/articles/PMC9507768/	https://www.ncbi.nlm.nih.gov/pmc/articles/PMC4117200/
	Tratamiento: ventilacion mecanica,Oxígeno para oxigenoterapia tubos de 10 metros cúbicos, FYA001_Oxígeno			6	0.014	0.009	323.487	27.1729	0.39569	0.033238	EVC, 2021	https://www.atsjournals.org/doi/full/10.1164/rccm.202108-1857OC	https://www.ncbi.nlm.nih.gov/pmc/articles/PMC9507768/	https://www.ncbi.nlm.nih.gov/pmc/articles/PMC4117200/
N01AH01	Opioides: FAC023_Fentanilo	70 mcg hora x 24 horas · Administración: infusión continua de 1 a 2 mcg/kg/hora luego de una dosis de carga de 1 a 2 mcg/kg.)	Fentanilo FA 0,5mg/10 mL	19.8	0.014		190	52.668	0.232409	0.0644237	CENABAST/EVC, 2021	https://www.atsjournals.org/doi/full/10.1164/rccm.202108-1857OC	https://www.ncbi.nlm.nih.gov/pmc/articles/PMC9507768/	https://www.ncbi.nlm.nih.gov/pmc/articles/PMC4117200/	https://www.sati.org.ar/images/capitulo/Enfermeria/farmacos/Sedacion-y-analgesia-CECSATI.pdf
N05CD08	benzodiazepines: midazolam	Mantenimiento: 0,2 a 0,4 mg/kg/hora	midazolam 15mg/3ml	26.88	0.014		225	84.672	0.275221	0.103571	EVC, 2021	https://www.atsjournals.org/doi/full/10.1164/rccm.202108-1857OC	https://www.ncbi.nlm.nih.gov/pmc/articles/PMC9507768/	https://www.ncbi.nlm.nih.gov/pmc/articles/PMC4117200/	https://www.sati.org.ar/images/capitulo/Enfermeria/farmacos/Sedacion-y-analgesia-CECSATI.pdf
	propofol	infusiones continuas de 1 a 4 mg/kg/hora.	20mg/ml FA 50ML	40.32	0.014		7200	4064.26	8.80706	4.97141	CENABAST 2023	https://www.atsjournals.org/doi/full/10.1164/rccm.202108-1857OC	https://www.ncbi.nlm.nih.gov/pmc/articles/PMC9507768/	https://www.ncbi.nlm.nih.gov/pmc/articles/PMC4117200/	https://www.sati.org.ar/images/capitulo/Enfermeria/farmacos/Sedacion-y-analgesia-CECSATI.pdf
M03AC04	FBC001_Atracurio besilato	1amp/día (0.3 y 0.6 mg/kg por vía intravenosa)	50mg/5ml	6	0.014		4115	345.66	5.03348	0.422812	CENABAST/EVC, 2021	https://www.atsjournals.org/doi/full/10.1164/rccm.202108-1857OC	https://www.ncbi.nlm.nih.gov/pmc/articles/PMC9507768/	https://www.ncbi.nlm.nih.gov/pmc/articles/PMC4117200/	https://www.sati.org.ar/images/capitulo/Enfermeria/farmacos/Sedacion-y-analgesia-CECSATI.pdf
M03AC01	FBC003_Pancuro nio	Dosis de mantenimiento 0,02 a 0,03 mg/kg (1/3 o 1/2 amp). Cada 1 o 2 horas.		3.6	0.014	0.137	4924.19	248.179	6.02329	0.303574	EVC, 2021	https://www.atsjournals.org/doi/full/10.1164/rccm.202108-1857OC	https://www.ncbi.nlm.nih.gov/pmc/articles/PMC9507768/	https://www.ncbi.nlm.nih.gov/pmc/articles/PMC4117200/	https://www.sati.org.ar/images/capitulo/Enfermeria/farmacos/Sedacion-y-analgesia-CECSATI.pdf
203005	Tratamiento: MAI210201301_Di a cama hospitalizacion integral adulto en unidad de tratamiento intermedio (u.t.i)			4	0.48	2.725	97944.7	188054	119.806	230.028	EVC, 2021	https://www.atsjournals.org/doi/full/10.1164/rccm.202108-1857OC	https://www.ncbi.nlm.nih.gov/pmc/articles/PMC9507768/	https://www.ncbi.nlm.nih.gov/pmc/articles/PMC4117200/
203002	Tratamiento: MAI210201201_Di a cama hospitalizacion integral adulto en unidad de cuidado intensivo (u.c.i.)			6	0.014	5.641	202754	17031.4	248.01	20.8328	EVC, 2021	https://www.atsjournals.org/doi/full/10.1164/rccm.202108-1857OC	https://www.ncbi.nlm.nih.gov/pmc/articles/PMC9507768/	https://www.ncbi.nlm.nih.gov/pmc/articles/PMC4117200/
601017	Tratamiento: MAI210601103_* ejercicios respiratorios y procedimientos de kinesiterapia toracica (ventilacion pulmonar localizada, estimulacion de la tos, bloqueos toracicos, vibraciones, percusiones y tapoteos) (proc.aut.)			4	0.014	0.345	12400.3	694.419	15.1681	0.849415	EVC, 2021	https://www.atsjournals.org/doi/full/10.1164/rccm.202108-1857OC	https://www.ncbi.nlm.nih.gov/pmc/articles/PMC9507768/	https://www.ncbi.nlm.nih.gov/pmc/articles/PMC4117200/
903002	Tratamiento: psicologo clinico			4	0.014	0.111	3989.67	223.422	4.88018	0.27329	EVC, 2021	https://www.ncbi.nlm.nih.gov/pmc/articles/PMC7733213/
	Total Dyspnea							389750		476.744		PACIFIC data cut-off June 2018 , AEs of CTCAE Grade 3 or 4, with a frequency ≥2% in either arm (Table 11.3.2.5)
	Endocrinopathy (hypothyroidism)											PACIFIC data cut-off June 2018 , AEs of CTCAE Grade 3 or 4, with a frequency ≥2% in either arm (Table 11.3.2.5)
101113	Diagnostico: MAI210101211_C onsulta integral de especialidades en medicina interna y subespecialidades , oftalmologia, neurologia, oncologia (hosp. alta complejidad)			1	1	0.292	10495.4	10495.4	12.838	12.838	EVC, 2021	https://diprece.minsal.cl/wrdprss_minsal/wp-content/uploads/2014/09/Hipotiroidismo-personas-de-15-a%C3%B1os-y-m%C3%A1s.pdf
303024	Diagnostico: 0303024_Tiro estimulante (tsh), hormona (adulto, niño o r.n.)			2	1	0.139	4996.08	9992.15	6.11122	12.2224	EVC, 2021	https://diprece.minsal.cl/wrdprss_minsal/wp-content/uploads/2014/09/Hipotiroidismo-personas-de-15-a%C3%B1os-y-m%C3%A1s.pdf
404015	0404015_Ecografi a tiroidea (incluye doppler)			1	1	0.532	19121.7	19121.7	23.3897	23.3897	EVC, 2021	https://diprece.minsal.cl/wrdprss_minsal/wp-content/uploads/2014/09/Hipotiroidismo-personas-de-15-a%C3%B1os-y-m%C3%A1s.pdf
303026	Diagnostico: 0303026_Tiroxina libre (t4l)			1	1	0.159	5714.94	5714.94	6.99053	6.99053	EVC, 2021	https://diprece.minsal.cl/wrdprss_minsal/wp-content/uploads/2014/09/Hipotiroidismo-personas-de-15-a%C3%B1os-y-m%C3%A1s.pdf
303027	Diagnostico: 0303027_Tiroxina o tetrayodotironina (t4)			1	1	0.139	4996.08	4996.08	6.11122	6.11122	EVC, 2021	https://diprece.minsal.cl/wrdprss_minsal/wp-content/uploads/2014/09/Hipotiroidismo-personas-de-15-a%C3%B1os-y-m%C3%A1s.pdf
303028	Diagnostico: 0303028_Triyodoti ronina (t3)			1	1	0.139	4996.08	4996.08	6.11122	6.11122	EVC, 2021	https://diprece.minsal.cl/wrdprss_minsal/wp-content/uploads/2014/09/Hipotiroidismo-personas-de-15-a%C3%B1os-y-m%C3%A1s.pdf
H03AA01	Tratamiento: FHE001_Levotirox ina, comprimido	100 mcg al día,1,6 ug/kg/día	CM 100 mcg	30	0.9971		7	209.391	0.00856242	0.256128	CENABAST/EVC, 2021	https://diprece.minsal.cl/wrdprss_minsal/wp-content/uploads/2014/09/Hipotiroidismo-personas-de-15-a%C3%B1os-y-m%C3%A1s.pdf
H03AA01	Tratamiento: FHE001_Levotirox ina, comprimido (para dilucion)	100-400 mcg luego, al día,1,6 ug/kg/día	CM 100 mcg	7.2	0.0029		7	0.14616	0.00856242	0.000178783	CENABAST/EVC, 2021	https://diprece.minsal.cl/wrdprss_minsal/wp-content/uploads/2014/09/Hipotiroidismo-personas-de-15-a%C3%B1os-y-m%C3%A1s.pdf
Sin codigo	FLB007_Suero fisiológico	500 ml por dia	Frasco 500ml	3.6	0.0029	0.013	467.259	4.87818	0.571553	0.00596701	EVC, 2021	https://www.ncbi.nlm.nih.gov/pmc/articles/PMC6083943/
Sin codigo	FYA016_Kit para suero	se cambia cada 72 horas		2	0.0029	0.029	1042.35	6.04561	1.275	0.00739501	EVC, 2021	https://www.murciasalud.es/preevid/19211
203011	Tratamiento: MAI210201407_Di a cama integral de observacion o dia cama integral ambulatorio diurno			3.6	0.00288	0.274	9848.38	35454.2	12.0466	43.3677	EVC, 2021	https://www.ncbi.nlm.nih.gov/pmc/articles/PMC9601540/#:~:text=The%20estimated%20incidence%20rate%20of,per%20100%2C000%20adults%20with%20hyperthyroidism.
101101	Cita medico general (control)			1	1	0.205	7368.31	7368.31	9.01295	9.01295	EVC, 2021	https://diprece.minsal.cl/wrdprss_minsal/wp-content/uploads/2014/09/Hipotiroidismo-personas-de-15-a%C3%B1os-y-m%C3%A1s.pdf
	Total Endocrinopathy (hypothyroidism)							98359.2		120.313		PACIFIC data cut-off June 2018 , AEs of CTCAE Grade 3 or 4, with a frequency ≥2% in either arm (Table 11.3.2.5)
	Hypokalaemia											PACIFIC data cut-off June 2018 , AEs of CTCAE Grade 3 or 4, with a frequency ≥2% in either arm (Table 11.3.2.5)
101113	Diagnostico: MAI210101211_C onsulta integral de especialidades en medicina interna y subespecialidades , oftalmologia, neurologia, oncologia (hosp. alta complejidad)			1	1	0.292	10495.4	10495.4	12.838	12.838	EVC, 2021	https://sintesis.med.uchile.cl/index.php/profesionales/informacion-para-profesionales/medicina/condiciones-clinicas2/medicina-interna/nefrologia/595-1-09-2-006
302032	Diagnostico: 0302032_Electrolit os plasmaticos (sodio, potasio, cloro) c/u			2	1	0.038	1365.83	2731.67	1.67069	3.34139	EVC, 2021	https://sintesis.med.uchile.cl/index.php/profesionales/informacion-para-profesionales/medicina/condiciones-clinicas2/medicina-interna/nefrologia/595-1-09-2-006
308012	Diagnostico: 0308012_Electrolit os (sodio, potasio, cloro), en exudados, secreciones y otros liquidos, c/u			2	1	0.044	1581.49	3162.98	1.93449	3.86897	EVC, 2021	https://sintesis.med.uchile.cl/index.php/profesionales/informacion-para-profesionales/medicina/condiciones-clinicas2/medicina-interna/nefrologia/595-1-09-2-006
302046	Diagnostico: 0302046_Gases y equilibrio acido base en sangre (incluye: ph, o2, co2, exceso de base y bicarbonato), todos o cada uno de los parametros			2	1	0.113	4061.56	8123.12	4.96811	9.93623	EVC, 2021	https://sintesis.med.uchile.cl/index.php/profesionales/informacion-para-profesionales/medicina/condiciones-clinicas2/medicina-interna/nefrologia/595-1-09-2-006
309022	Diagnostico: 0309022_Orina completa, (incluye cod. 03-09-023 y 03-09-024)			1	1	0.057	2048.75	2048.75	2.50604	2.50604	EVC, 2021	https://sintesis.med.uchile.cl/index.php/profesionales/informacion-para-profesionales/medicina/condiciones-clinicas2/medicina-interna/nefrologia/595-1-09-2-006
B05XA01	Tratamiento: FLB008_Potasio cloruro	Si k+ <2,5 mEq/L < 200 mEq/día IV	10g/100ml Solución Inyectable (1lt=1340 mEq)	2	0.004		90	0.72	0.110088	0.000880706	CENABAST/EVC, 2021	https://sintesis.med.uchile.cl/index.php/profesionales/informacion-para-profesionales/medicina/condiciones-clinicas2/medicina-interna/nefrologia/595-1-09-2-011	https://www.ncbi.nlm.nih.gov/pmc/articles/PMC9059213/
203011	Tratamiento: MAI210201407_Di a cama integral de observacion o dia cama integral ambulatorio diurno			1	0.004	0.274	9848.38	39.3935	12.0466	0.0481863	EVC, 2021	https://sintesis.med.uchile.cl/index.php/profesionales/informacion-para-profesionales/medicina/condiciones-clinicas2/medicina-interna/nefrologia/595-1-09-2-006	https://www.ncbi.nlm.nih.gov/pmc/articles/PMC9059213/
1701001	Tratamiento: ECG (1701001_E.c.g. de reposo (incluye minimo 12 derivaciones y 4 complejos por derivacion)			2	0.004	0.201	7224.54	57.7963	8.83709	0.0706967	EVC, 2021	https://sintesis.med.uchile.cl/index.php/profesionales/informacion-para-profesionales/medicina/condiciones-clinicas2/medicina-interna/nefrologia/595-1-09-2-006	https://www.ncbi.nlm.nih.gov/pmc/articles/PMC9059213/
102001	Tratamiento: MAI210102008_C onsulta o control por enfermera, matrona o nutricionista			7	0.004	0.045	1617.43	45.2882	1.97845	0.0553967	EVC, 2021	https://sintesis.med.uchile.cl/index.php/profesionales/informacion-para-profesionales/medicina/condiciones-clinicas2/medicina-interna/nefrologia/595-1-09-2-006	https://www.ncbi.nlm.nih.gov/pmc/articles/PMC9059213/
	Tratamiento: Potasio Gluconato 31,2% (cada 15ml =20 mEq de Potasio)	si k+ 3mEq/L y 3,5 mEq/L, 120 – 240 mEq/díaVO	200ml	1	0.996		3900	3884.4	4.77049	4.75141	CENABAST 2023/Lista de precios Laboratorio Chile 2022	https://sintesis.med.uchile.cl/index.php/profesionales/informacion-para-profesionales/medicina/condiciones-clinicas2/medicina-interna/nefrologia/595-1-09-2-006	https://www.ncbi.nlm.nih.gov/pmc/articles/PMC9059213/
101101	Cita medico general (control)			1	1	0.205	7368.31	7368.31	9.01295	9.01295	EVC, 2021	https://sintesis.med.uchile.cl/index.php/profesionales/informacion-para-profesionales/medicina/condiciones-clinicas2/medicina-interna/nefrologia/595-1-09-2-006
	Total Hypokalaemia							37957.8		46.4301		PACIFIC data cut-off June 2018 , AEs of CTCAE Grade 3 or 4, with a frequency ≥2% in either arm (Table 11.3.2.5)
	Hemoptysis							1.87555e+06		2294.17	Assumed same as pneumonitis	PACIFIC data cut-off June 2018 , AEs of CTCAE Grade 3 or 4, with a frequency ≥2% in either arm (Table 11.3.2.5)
	Radiation pneumonia							1.87555e+06		2294.17	Assumed same as pneumonitis	PACIFIC data cut-off June 2018 , AEs of CTCAE Grade 3 or 4, with a frequency ≥2% in either arm (Table 11.3.2.5)

## Sheet: Adverse Events Private
DETAIL OF COSTS PRIVATE SYSTEM		817.526	CLP TO USD
UF (May 8, 2023)	35943
Code	Administration	Dosage	Presentation	Quantity	Frequency	Unit Cost UF	Unit Cost (USD)	Total Cost (USD)			REFERENCE 1	REFERENCE 2	REFERENCE 3	REFERENCE 4
Sin codigo	FYA065_Insumos preparación y administración			1	1	0.201	7224.54	7224.54			MAI, 2023/EVC, 2021
203011	Tratamiento: MAI210201407_Di a cama integral de observacion o dia cama integral ambulatorio diurno			1	1	2.232	80224.8	80224.8			MAI, 2023/EVC, 2021
102001	Tratamiento: MAI210102008_C onsulta o control por enfermera, matrona o nutricionista			1	1	0.388	13945.9	13945.9			MAI, 2023/EVC, 2021
	Total IV simple							101395
							USD	124.027
Adverse Events
Code	Adverse event	Dosage	Presentation	Quantity	Frequency	Unit Cost UF	Unit Cost (CLP)	Total Cost (CLP)	Unit Cost (USD)	Total Cost (USD)
	Pneumonia (hospitalaria)											PACIFIC data cut-off June 2018 , AEs of CTCAE Grade 3 or 4, with a frequency ≥2% in either arm (Table 11.3.2.5)
101113	Diagnostico: MAI210101211_C onsulta integral de especialidades en medicina interna y subespecialidades , oftalmologia, neurologia, oncologia (hosp. alta complejidad)			1	1	1.532	55064.7	55064.7	67.3553	67.3553	EVC, 2021
301045	Diagnostico: hemograma (Hemoglobina + hematocrito)			1	1	0.151	5427.39	5427.39	6.63881	6.63881	EVC, 2021
309022	Diagnostico: 0309022_Orina completa, (incluye cod. 03-09-023 y 03-09-024)			1	1	0.071	2551.95	2551.95	3.12156	3.12156	EVC, 2021
302057	Diagnostico: 0302057_Nitrogen o ureico y/o urea			1	1	0.058	2084.69	2084.69	2.55	2.55	EVC, 2021	https://sintesis.med.uchile.cl/index.php/profesionales/informacion-para-profesionales/medicina/condiciones-clinicas2/medicina-interna/enfermedades-respiratorias/195-1-05-1-028
306011	Diagnostico: 0306011_Urocultiv o, recuento de colonias y antibiograma (cualquier tecnica) (incluye toma de orina aseptica y frasco recolector) (no incluye recolector pediatrico ni sonda)			1	1	0.201	7224.54	7224.54	8.83709	8.83709	EVC, 2021
306010	Diagnostico: MAI210306012_H emocultivos, anaerobio			1	1	0.504	18115.3	18115.3	22.1587	22.1587	EVC, 2021
306009	Diagnostico: 0306091_Hemocul tivo aeróbico automatizado con antibiograma			1	1	1.027	36913.5	36913.5	45.1527	45.1527	EVC, 2021
305182	Diagnostico: MAI210306182_R eacción de polimerasa en cadena (p.c.r.), virus influenza, virus herpes, citomegalovirus, hepatitis c, mycobacteria tbc, c/u (incluye toma muestra hisopado nasofaríngeo)			1	1	2.34	84106.6	84106.6	102.88	102.88	EVC, 2021	https://www.ncbi.nlm.nih.gov/pmc/articles/PMC6481621/
305030	Diagnostico: 0305030_Proteina c reactiva por tecnica de latex u otras similares			1	1	0.225	8087.18	8087.18	9.89226	9.89226	EVC, 2021
306005	Diagnostico: 0306005_Tincion de gram			1	1	0.061	2192.52	2192.52	2.6819	2.6819	EVC, 2021
1707054	Diagnostico: Saturación de O2 en reposo y/o ejercicio (con oxímetro)			1	1		3430	3430	4.19559	4.19559	MAI, 2023
308017	Diagnostico: 0308017_Ph en exudados, secreciones y otros liquidos (proc. aut.)			1	1	0.024	862.632	862.632	1.05517	1.05517	EVC, 2021
302046	Diagnostico: 0302046_Gases y equilibrio acido base en sangre (incluye: ph, o2, co2, exceso de base y bicarbonato), todos o cada uno de los parametros			1	1	0.294	10567.2	10567.2	12.9259	12.9259	EVC, 2021
401070	Diagnostico y control: 0401070_& radiografia de torax frontal y lateral			3	1	0.996	35799.2	107398	43.7897	131.369	EVC, 2021
203011	Tratamiento: MAI210201407_Di a cama integral de observacion o dia cama integral ambulatorio diurno			10	0.87	2.232	80224.8	697956	98.1312	853.742	EVC, 2021	https://www.scielo.cl/scielo.php?script=sci_arttext&pid=S0717-73482005000200008#:~:text=Tratamiento%3A%20amoxicilina%2F%C3%A1cido%20clavul%C3%A1nico%20500,v%C3%ADa%20oral%20durante%207%20d%C3%ADas.	https://pubmed.ncbi.nlm.nih.gov/15473144/#:~:text=We%20did%20a%20retrospective%20study,was%2010.0%2B%2F%2D9.8%20days.
J01DD04	Tratamiento: Ceftriaxona	1-2 g IV/día	FA 1 g	10	0.435	0.024	862.632	3752.45	1.05517	4.59001	CENABAST/EVC, 2021	https://www.scielo.cl/scielo.php?script=sci_arttext&pid=S0717-73482005000200008#:~:text=Tratamiento%3A%20amoxicilina%2F%C3%A1cido%20clavul%C3%A1nico%20500,v%C3%ADa%20oral%20durante%207%20d%C3%ADas.	https://pubmed.ncbi.nlm.nih.gov/15473144/#:~:text=We%20did%20a%20retrospective%20study,was%2010.0%2B%2F%2D9.8%20days.
	Tratamiento: Cefotaxima	1 g IV c/8 hrs	FA 1 g	30	0.435		1050.7	13711.6	1.28522	16.7721	CENABAST 2023/Laboratorio Chile lista de precios, 2022	https://www.scielo.cl/scielo.php?script=sci_arttext&pid=S0717-73482005000200008#:~:text=Tratamiento%3A%20amoxicilina%2F%C3%A1cido%20clavul%C3%A1nico%20500,v%C3%ADa%20oral%20durante%207%20d%C3%ADas.	https://pubmed.ncbi.nlm.nih.gov/15473144/#:~:text=We%20did%20a%20retrospective%20study,was%2010.0%2B%2F%2D9.8%20days.
J01CR02	Tratamiento: amoxi-clavulanico	875/125 mg c/8 hrs (No disponible 1000/500mg iv)	875/125mg	30	0.2175	0.015	539.145	3517.92	0.659484	4.30313	CENABAST/EVC, 2021	https://www.scielo.cl/scielo.php?script=sci_arttext&pid=S0717-73482005000200008#:~:text=Tratamiento%3A%20amoxicilina%2F%C3%A1cido%20clavul%C3%A1nico%20500,v%C3%ADa%20oral%20durante%207%20d%C3%ADas.	https://pubmed.ncbi.nlm.nih.gov/15473144/#:~:text=We%20did%20a%20retrospective%20study,was%2010.0%2B%2F%2D9.8%20days.
	Tratamiento: ampicilina-sulbactam	1000/500 cada 8 horas vía intravenosa	FA 1000/500mg	30	0.2175		7083	46216.6	8.66395	56.5323	CENABAST 2023/Pfizer lista de precios, 2023	https://www.scielo.cl/scielo.php?script=sci_arttext&pid=S0717-73482005000200008#:~:text=Tratamiento%3A%20amoxicilina%2F%C3%A1cido%20clavul%C3%A1nico%20500,v%C3%ADa%20oral%20durante%207%20d%C3%ADas.	https://pubmed.ncbi.nlm.nih.gov/15473144/#:~:text=We%20did%20a%20retrospective%20study,was%2010.0%2B%2F%2D9.8%20days.
306034	Diagnostico: Clamidias por inmunofluorescencia, peroxidasa, Elisa o similares			1	1		5400	5400	6.6053	6.6053	MAI, 2023	https://www.scielo.cl/scielo.php?script=sci_arttext&pid=S0717-73482005000200008#:~:text=Tratamiento%3A%20amoxicilina%2F%C3%A1cido%20clavul%C3%A1nico%20500,v%C3%ADa%20oral%20durante%207%20d%C3%ADas.	https://pubmed.ncbi.nlm.nih.gov/15473144/#:~:text=We%20did%20a%20retrospective%20study,was%2010.0%2B%2F%2D9.8%20days.
306019	Diagnostico: Cultivo para Legionella			1	1		4400	4400	5.38209	5.38209	MAI, 2023	https://www.scielo.cl/scielo.php?script=sci_arttext&pid=S0717-73482005000200008#:~:text=Tratamiento%3A%20amoxicilina%2F%C3%A1cido%20clavul%C3%A1nico%20500,v%C3%ADa%20oral%20durante%207%20d%C3%ADas.	https://pubmed.ncbi.nlm.nih.gov/15473144/#:~:text=We%20did%20a%20retrospective%20study,was%2010.0%2B%2F%2D9.8%20days.
	Tratamiento: Eritromicina	500mg cada 6hr EV	FA 1 g	40	0.2871		24079	276523	29.4535	338.244	Mercado Publico, 2023/Farmacias Ahumada 2023	https://www.scielo.cl/scielo.php?script=sci_arttext&pid=S0717-73482005000200008#:~:text=Tratamiento%3A%20amoxicilina%2F%C3%A1cido%20clavul%C3%A1nico%20500,v%C3%ADa%20oral%20durante%207%20d%C3%ADas.	https://pubmed.ncbi.nlm.nih.gov/15473144/#:~:text=We%20did%20a%20retrospective%20study,was%2010.0%2B%2F%2D9.8%20days.
J01FA09	Tratamiento: FIH009_Claritromi cina	500 mg cada 12 h VO	500mg cm	20	0.2871	0.458	16461.9	94524.2	20.1362	115.622	CENABAST/EVC, 2021	https://www.scielo.cl/scielo.php?script=sci_arttext&pid=S0717-73482005000200008#:~:text=Tratamiento%3A%20amoxicilina%2F%C3%A1cido%20clavul%C3%A1nico%20500,v%C3%ADa%20oral%20durante%207%20d%C3%ADas.	https://pubmed.ncbi.nlm.nih.gov/15473144/#:~:text=We%20did%20a%20retrospective%20study,was%2010.0%2B%2F%2D9.8%20days.
J01FA10	Tratamiento: FIH004_Azitromici na	500 mg/día VO	No presente en EVC	10	0.2871	0.09	3234.87	9287.31	3.9569	11.3603	CENABAST/EVC, 2021	https://www.scielo.cl/scielo.php?script=sci_arttext&pid=S0717-73482005000200008#:~:text=Tratamiento%3A%20amoxicilina%2F%C3%A1cido%20clavul%C3%A1nico%20500,v%C3%ADa%20oral%20durante%207%20d%C3%ADas.	https://pubmed.ncbi.nlm.nih.gov/15473144/#:~:text=We%20did%20a%20retrospective%20study,was%2010.0%2B%2F%2D9.8%20days.
203005	Tratamiento: MAI210201301_Di a cama hospitalizacion integral adulto en unidad de tratamiento intermedio (u.t.i)			7.2	0.066	8.936	321187	152628	392.877	186.695	EVC, 2021	https://sintesis.med.uchile.cl/index.php/profesionales/informacion-para-profesionales/medicina/condiciones-clinicas2/medicina-interna/enfermedades-respiratorias/195-1-05-1-027	https://www.cdc.gov/nchs/data/nhsr/nhsr116.pdf	https://emergcancercare.biomedcentral.com/articles/10.1186/s44201-022-00017-2
203002	Tratamiento: MAI210201201_Di a cama hospitalizacion integral adulto en unidad de cuidado intensivo (u.c.i.)			7.2	0.066	11.498	413273	196387	505.516	240.221	EVC, 2021	https://sintesis.med.uchile.cl/index.php/profesionales/informacion-para-profesionales/medicina/condiciones-clinicas2/medicina-interna/enfermedades-respiratorias/195-1-05-1-028	https://www.cdc.gov/nchs/data/nhsr/nhsr116.pdf	https://emergcancercare.biomedcentral.com/articles/10.1186/s44201-022-00017-2
J01DD04	Tratamiento: Ceftriaxona	2 g IV/día	FA 1 g	7.2	0.065	0.024	862.632	403.712	1.05517	0.493822	CENABAST/EVC, 2021	https://www.scielo.cl/scielo.php?script=sci_arttext&pid=S0717-73482005000200008#:~:text=Tratamiento%3A%20amoxicilina%2F%C3%A1cido%20clavul%C3%A1nico%20500,v%C3%ADa%20oral%20durante%207%20d%C3%Adas.
	Tratamiento: Cefotaxima	1 g IV c/8 hrs	FA 1 g	21.6	0.065		1050.7	1475.18	1.28522	1.80445	CENABAST 2023/Laboratorio Chile lista de precios, 2022	https://www.scielo.cl/scielo.php?script=sci_arttext&pid=S0717-73482005000200008#:~:text=Tratamiento%3A%20amoxicilina%2F%C3%A1cido%20clavul%C3%A1nico%20500,v%C3%ADa%20oral%20durante%207%20d%C3%ADas.
J01CR02	Tratamiento: amoxi-clavulanico	875/125 mg c/8 hrs (No disponible 1000/500mg iv)	875/125mg	21.6	0.0325	0.375	13478.6	9461.99	16.4871	11.5739	CENABAST/EVC, 2021	https://www.scielo.cl/scielo.php?script=sci_arttext&pid=S0717-73482005000200008#:~:text=Tratamiento%3A%20amoxicilina%2F%C3%A1cido%20clavul%C3%A1nico%20500,v%C3%ADa%20oral%20durante%207%20d%C3%ADas.
	Tratamiento: ampicilina-sulbactam	1000/500 cada 8 horas vía intravenosa	FA 1000/500mg	21.6	0.0325		7083	4972.27	8.66395	6.08209	CENABAST 2023/Pfizer lista de precios, 2023	https://www.scielo.cl/scielo.php?script=sci_arttext&pid=S0717-73482005000200008#:~:text=Tratamiento%3A%20amoxicilina%2F%C3%A1cido%20clavul%C3%A1nico%20500,v%C3%ADa%20oral%20durante%207%20d%C3%ADas.
	Tratamiento: Eritromicina	500mg cada 6hr EV	FA 1 g	28.8	0.0429		24079	29750.1	29.4535	36.3904	Mercado Publico, 2023/Farmacias Ahumada 2023	https://www.scielo.cl/scielo.php?script=sci_arttext&pid=S0717-73482005000200008#:~:text=Tratamiento%3A%20amoxicilina%2F%C3%A1cido%20clavul%C3%A1nico%20500,v%C3%ADa%20oral%20durante%207%20d%C3%ADas.
	Tratamiento: Levofloxacina	500-1.000 mg/día EV	FA 500mg/100ml	7.2	0.0429		18511	5717.68	22.6427	6.99388	CENABAST, 2023/Sanofi Lista de precios	https://www.scielo.cl/scielo.php?script=sci_arttext&pid=S0717-73482005000200008#:~:text=Tratamiento%3A%20amoxicilina%2F%C3%A1cido%20clavul%C3%A1nico%20500,v%C3%ADa%20oral%20durante%207%20d%C3%ADas.
	Tratamiento: Moxifloxacina	400 mg/día EV	FA 400mg/250ml	7.2	0.0429		20145	6222.39	24.6414	7.61125	CENABAST, 2023/Bayer lista de precios, 2022	https://www.scielo.cl/scielo.php?script=sci_arttext&pid=S0717-73482005000200008#:~:text=Tratamiento%3A%20amoxicilina%2F%C3%A1cido%20clavul%C3%A1nico%20500,v%C3%ADa%20oral%20durante%207%20d%C3%ADas.
102001	Tratamiento: MAI210102008_C onsulta o control por enfermera, matrona o nutricionista			10	1	0.388	13945.9	139459	17.0587	170.587	EVC, 2021
601017	Tratamiento: MAI210601103_* ejercicios respiratorios y procedimientos de kinesiterapia toracica (ventilacion pulmonar localizada, estimulacion de la tos, bloqueos toracicos, vibraciones, percusiones y tapoteos) (proc.aut.)			4	1	0.195	7008.89	28035.5	8.57329	34.2932	EVC, 2021
	Total Pneumonia (hospitalaria)							2.07383e+06		2536.71		PACIFIC data cut-off June 2018 , AEs of CTCAE Grade 3 or 4, with a frequency ≥2% in either arm (Table 11.3.2.5)
	Anemia											PACIFIC data cut-off June 2018 , AEs of CTCAE Grade 3 or 4, with a frequency ≥2% in either arm (Table 11.3.2.5)
101101	Cita medico general (diagnostico y control)			2	1	0.59	21206.4	42412.7	25.9397	51.8794	EVC, 2021	https://www.ncbi.nlm.nih.gov/pmc/articles/PMC8057996/
301045	Diagnostico: 0301045_& hemograma (incluye recuentos de leucocitos y eritrocitos, hemoglobina, hematocrito, formula leucocitaria, caracteristicas de los elementos figurados y velocidad de eritrosedimentacio n)			2	1	0.151	5427.39	10854.8	6.63881	13.2776	EVC, 2021	https://www.ncbi.nlm.nih.gov/pmc/articles/PMC8057996/	Anemia protocolo ssmso http://www.ssmso.cl/protocolos/2011/Medicina_Interna/ANEMIA.pdf
301026	Diagnostico: 0301026_Ferritina			2	1	0.273	9812.44	19624.9	12.0026	24.0052	EVC, 2021	https://www.ncbi.nlm.nih.gov/pmc/articles/PMC8057996/
301082	Diagnostico: 0301082_Transfer rina			2	1	0.274	9848.38	19696.8	12.0466	24.0931	EVC, 2021	https://www.ncbi.nlm.nih.gov/pmc/articles/PMC8057996/
4701041	Diagnostico: 0301028_Fierro serico			2	1	0.103	3702.13	7404.26	4.52846	9.05691	EVC, 2021	https://www.ncbi.nlm.nih.gov/pmc/articles/PMC8057996/
302023	Diagnostico: 0302023_Creatinin a			1	1	0.056	2012.81	2012.81	2.46207	2.46207	EVC, 2021	https://www.ncbi.nlm.nih.gov/pmc/articles/PMC8057996/
302024	Diagnostico: 0302024_Clearanc e de creatinina (proc.aut.)			1	1	0.146	5247.68	5247.68	6.41898	6.41898	EVC, 2021	https://www.ncbi.nlm.nih.gov/pmc/articles/PMC8057996/
305030	Diagnostico: 0305030_Proteina c reactiva por tecnica de latex u otras similares			1	1	0.225	8087.18	8087.18	9.89226	9.89226	EVC, 2021	https://www.ncbi.nlm.nih.gov/pmc/articles/PMC8057996/
306007	Diagnostico: 0306007_Coprocul tivo, c/u			1	1	0.165	5930.6	5930.6	7.25432	7.25432	EVC, 2021	https://www.ncbi.nlm.nih.gov/pmc/articles/PMC8057996/
309024	Diagnostico: 0309024_& sedimento de orina (proc. aut.)			1	1	0.063	2264.41	2264.41	2.76983	2.76983	EVC, 2021	https://www.ncbi.nlm.nih.gov/pmc/articles/PMC8057996/
	Diagnostico: 0301011_Coagula cion, tiempo de			1	1	0.081	2911.38	2911.38	3.56121	3.56121	EVC, 2021	https://www.ncbi.nlm.nih.gov/pmc/articles/PMC8057996/
303024	Diagnostico: 0303024_Tiro estimulante (tsh), hormona (adulto, niño o r.n.)			1	1	0.156	5607.11	5607.11	6.85863	6.85863	EVC, 2021	https://www.ncbi.nlm.nih.gov/pmc/articles/PMC8057996/
303026	Diagnostico: 0303026_Tiroxina libre (t4l)			1	1	0.178	6397.85	6397.85	7.82588	7.82588	EVC, 2021	https://www.ncbi.nlm.nih.gov/pmc/articles/PMC8057996/
305091	Diagnostico: 0305091_Linfocito s t (cd3, cd4, cd8). tecnica citometria de flujo			1	1	1.729	62145.4	62145.4	76.0165	76.0165	EVC, 2021	https://www.ncbi.nlm.nih.gov/pmc/articles/PMC8057996/
203011	Tratamiento: MAI210201407_Di a cama integral de observacion o dia cama integral ambulatorio diurno			6.47	0.535	2.232	80224.8	277694	98.1312	339.676	EVC, 2021	https://www.ncbi.nlm.nih.gov/pmc/articles/PMC8057996/	https://www.ncbi.nlm.nih.gov/pmc/articles/PMC7047646/
B03XA01	Tratamiento: FDH003_Epoetina alfa	150 IU/kg (10,000 IU) 3 times a week, 16 weeks	Amp 2000 UI	60	0.535	0.383	13766.2	441894	16.8388	540.526	CENABAST/EVC, 2021	https://www.ncbi.nlm.nih.gov/pmc/articles/PMC8057996/	https://pubmed.ncbi.nlm.nih.gov/16149676/
Sin codigo	Tratamiento: FYA065_Insumos para eritropoyetina endovenosa			60	0.535	0.201	7224.54	231908	8.83709	283.67	EVC, 2021	https://www.ncbi.nlm.nih.gov/pmc/articles/PMC8057996/
B03AB02	Tratamiento: FLB002_Hierro sacarato	200 mg IV over 2–5 min, 5 times in 14 days	100mg/5ml	10	0.155	0.64	23003.5	35655.5	28.138	43.6139	CENABAST/EVC, 2021	https://www.ncbi.nlm.nih.gov/pmc/articles/PMC8057996/	https://onlinelibrary.wiley.com/doi/full/10.1002/ajh.23628
Sin codigo	Tratamiento: FYA065_Insumos para instalar hierro endovenoso			10	0.155	0.201	7224.54	11198	8.83709	13.6975	EVC, 2021	https://www.ncbi.nlm.nih.gov/pmc/articles/PMC8057996/	https://onlinelibrary.wiley.com/doi/full/10.1002/ajh.23628
702006	Tratamiento: MAI210702301_Transfusion en adulto (atencion ambulatoria, atencion cerrada siempre que la administracion sea controlada por profesional especialista, tecnologo medico o medico responsable)			2	0.31	0.543	19517	12100.6	23.8733	14.8015	EVC, 2021	https://www.ncbi.nlm.nih.gov/pmc/articles/PMC8057996/	https://theoncologist.onlinelibrary.wiley.com/doi/pdfdirect/10.1634/theoncologist.4-4-318
702003	Tratamiento: 0702003_Set de examenes por unidad de globulos rojos transfundida (incluye clasificacion abo y rho, vdrl, hiv, virus hepatitis b antigeno de superficie, anticuerpos de hepatitis c, htlv - i y ii, chagas, prueba de compatibilidad eritrocitaria)			2	0.31	1.157	41586.1	25783.4	50.8682	31.5383	EVC, 2021	https://www.ncbi.nlm.nih.gov/pmc/articles/PMC8057996/	https://theoncologist.onlinelibrary.wiley.com/doi/pdfdirect/10.1634/theoncologist.4-4-318
702001	Tratamiento: MAI210702101_Pr eparacion de globulos rojos, plasma, plaquetas o crioprecipitados (incluye entrevista, seleccion del donante y la preparacion del respectivo hemocomponente)			2	0.31	0.737	26490	16423.8	32.4026	20.0896	EVC, 2021	https://www.ncbi.nlm.nih.gov/pmc/articles/PMC8057996/	https://theoncologist.onlinelibrary.wiley.com/doi/pdfdirect/10.1634/theoncologist.4-4-318
	Total Anemia							1.25326e+06		1532.99		PACIFIC data cut-off June 2018 , AEs of CTCAE Grade 3 or 4, with a frequency ≥2% in either arm (Table 11.3.2.5)
	Hypertension											PACIFIC data cut-off June 2018 , AEs of CTCAE Grade 3 or 4, with a frequency ≥2% in either arm (Table 11.3.2.5)
101101	Cita medico general (diagnostico y control)			2	1	0.59	21206.4	42412.7	25.9397	51.8794	EVC, 2021
102001	MAI210102008_C onsulta o control por enfermera, matrona o nutricionista			2.5	1	0.388	13945.9	34864.7	17.0587	42.6466	EVC, 2021
1701009	1701009_Monitore o de presion arterial continuo			1	1	1.166	41909.5	41909.5	51.2639	51.2639	EVC, 2021
C03CA01	FDF003_Furosemi da	40 mg/día x 365		30	0.05	0.002	71.886	107.829	0.0879312	0.131897	CENABAST/EVC, 2021
C09CA01	FDE008_Antagoni stas de los receptores de angiotensina ii (Losartan)	75 mg/día x 365	50mg cm	45	0.05	0.001	35.943	80.8717	0.0439656	0.0989226	CENABAST/EVC, 2021
C07AA05	FDE011_Proprano lol	80mg/día x 365	40MG CM	60	0.1	0.001	35.943	215.658	0.0439656	0.263794	CENABAST/EVC, 2021
C03DA01	FDF001_Espironol actona	50 mg/día	25MG CM	60	0.15	0.002	71.886	646.974	0.0879312	0.791381	CENABAST/EVC, 2021
B01AC06	FDA003_ácido acetilsalicílico	100 mg / día	100MG CM	30	0.2	0.001	35.943	215.658	0.0439656	0.263794	CENABAST/EVC, 2021
C07AB03	FDE001_Atenolol	50 o 100 mg/dia	50MG	30	0.2	0.001	35.943	215.658	0.0439656	0.263794	CENABAST/EVC, 2021
C10AA05	FKB001_Atorvasta tina	Atorvastati na 20 mg/día	20MG	30	0.2	0.002	71.886	431.316	0.0879312	0.527587	CENABAST/EVC, 2021
C08CA05	FDE028_Bloquead or canal ca dihidropiridínicos de acción prolongada	Nifedipino 20 mg/día x 365	20MG CM	30	0.3	0.002	71.886	646.974	0.0879312	0.791381	CENABAST/EVC, 2021
C09AA02	FDE007_Ieca de acción prolongada	10 a 40 mg día x 365	20MG CM	60	0.4	0.002	71.886	1725.26	0.0879312	2.11035	CENABAST/EVC, 2021
1701001	1701001_E.c.g. de reposo (incluye minimo 12 derivaciones y 4 complejos por derivacion)			1	0.5	0.379	13622.4	6811.2	16.663	8.33148	EVC, 2021
C03AA03	FDF008_Hidroclor otiazida	25 mg/día x 365	50MG CM	15	0.5	0.002	71.886	539.145	0.0879312	0.659484	CENABAST/EVC, 2021
101101	MAI210101001_C onsulta o control medico integral en atencion primaria			2	1	0.59	21206.4	42412.7	25.9397	51.8794	EVC, 2021
102001	MAI210102008_C onsulta o control por enfermera, matrona o nutricionista			2	1	0.388	13945.9	27891.8	17.0587	34.1173	EVC, 2021
301036	0301036_& hematocrito (proc. aut.)			1	1	0.036	1293.95	1293.95	1.58276	1.58276	EVC, 2021
302023	0302023_Creatinin a			1	1	0.056	2012.81	2012.81	2.46207	2.46207	EVC, 2021
302032	0302032_Electrolit os plasmaticos (sodio, potasio, cloro) c/u			1	1	0.062	2228.47	2228.47	2.72587	2.72587	EVC, 2021
302034	0302034_Perfil lipidico (incluye mediciones de colesterol total, hdl-colesterol y trigliceridos con estimaciones por formula de ldlcolesterol, vldlcolesterol y colesterol no-hdl)			1	1	0.227	8159.06	8159.06	9.98019	9.98019	EVC, 2021
302047	0302047_& glucosa			1	1	0.056	2012.81	2012.81	2.46207	2.46207	EVC, 2021
302057	0302057_Nitrogen o ureico y/o urea			1	1	0.058	2084.69	2084.69	2.55	2.55	EVC, 2021
309022	0309022_Orina completa, (incluye cod. 03-09-023 y 03-09-024)			1	1	0.071	2551.95	2551.95	3.12156	3.12156	EVC, 2021
101101	Cita medico general (diagnostico y control)			2	1	0.59	21206.4	42412.7	25.9397	51.8794	EVC, 2021	https://www.elsevier.es/es-revista-medicina-integral-63-articulo-manejo-crisis-hipertensivas-13045397
302075	Diagnostico: 0302075_Perfil bioquimico (determinacion automatizada de 12 parametros)			1	1	0.396	14233.4	14233.4	17.4104	17.4104	EVC, 2021	https://www.elsevier.es/es-revista-medicina-integral-63-articulo-manejo-crisis-hipertensivas-13045397
302034	Diagnostico: 0302034_Perfil lipidico (incluye mediciones de colesterol total, hdl-colesterol y trigliceridos con estimaciones por formula de ldlcolesterol, vldlcolesterol y colesterol no-hdl)			1	1	0.227	8159.06	8159.06	9.98019	9.98019	EVC, 2021	https://www.elsevier.es/es-revista-medicina-integral-63-articulo-manejo-crisis-hipertensivas-13045397
302032	Diagnostico: 0302032_Electrolit os plasmaticos (sodio, potasio, cloro) c/u			1	1	0.062	2228.47	2228.47	2.72587	2.72587	EVC, 2021	https://www.elsevier.es/es-revista-medicina-integral-63-articulo-manejo-crisis-hipertensivas-13045397
403014	Diagnostico: 0403014_Tomogra fia computarizada de abdomen (higado, vias y vesicula biliar, pancreas, bazo, suprarrenales y riñones)			1	1	3.606	129610	129610	158.54	158.54	EVC, 2021	https://www.elsevier.es/es-revista-medicina-integral-63-articulo-manejo-crisis-hipertensivas-13045397
403101	Diagnostico: 0403101_Tomogra fia computarizada angio de encefalo			1	1	5.524	198549	198549	242.866	242.866	EVC, 2021	https://www.elsevier.es/es-revista-medicina-integral-63-articulo-manejo-crisis-hipertensivas-13045397
302060	Diagnostico: MAI210302100_Pr oteinas totales o albuminas, c/u			4	1	0.079	2839.5	11358	3.47328	13.8931	EVC, 2021	https://www.elsevier.es/es-revista-medicina-integral-63-articulo-manejo-crisis-hipertensivas-13045397
309013	Diagnostico: 0309013_Microalb uminuria cuantitativa			1	1	0.1	3594.3	3594.3	4.39656	4.39656	EVC, 2021	https://www.elsevier.es/es-revista-medicina-integral-63-articulo-manejo-crisis-hipertensivas-13045397
	FDE005_Ieca de acción prolongada	captopril 25 mg. 3 veces	25MG CM	3	0.33	0.001	35.943	35.5836	0.0439656	0.0435259	CENABAST/EVC, 2021	https://www.elsevier.es/es-revista-medicina-integral-63-articulo-manejo-crisis-hipertensivas-13045397
C03CA01	FDF003_Furosemi da	20 Mg i.v. en bolos de 20 mg, y se puede repetir esta dosis a los 30 min si es preciso.	20mg/1ml FA	2	0.33	0.005	179.715	118.612	0.219828	0.145086	CENABAST/EVC, 2021	https://www.elsevier.es/es-revista-medicina-integral-63-articulo-manejo-crisis-hipertensivas-13045397
C07AG01	FDE509_Labetalol	100mg/20ml (vía i.v. se usa en bolo lento a dosis de 20 mg (4 ml) cada 5 min hasta que se controlen las cifras tensionales o hasta que se llegue a 100 mg (una ampolla))	100MG/20ML FA	1	0.33	0.228	8195	2704.35	10.0242	3.30797	CENABAST/EVC, 2021	https://www.elsevier.es/es-revista-medicina-integral-63-articulo-manejo-crisis-hipertensivas-13045397
A07C	FLE902_Suero glucosalino	500 Ml cada 24 Horas		1	1	0.028	1006.4	1006.4	1.23104	1.23104	EVC, 2021	https://www.elsevier.es/es-revista-medicina-integral-63-articulo-manejo-crisis-hipertensivas-13045397
	Total Hypertension							635482		777.324		PACIFIC data cut-off June 2018 , AEs of CTCAE Grade 3 or 4, with a frequency ≥2% in either arm (Table 11.3.2.5)
	Pneumonitis											PACIFIC data cut-off June 2018 , AEs of CTCAE Grade 3 or 4, with a frequency ≥2% in either arm (Table 11.3.2.5)
101113	Diagnostico: MAI210101211_C onsulta integral de especialidades en medicina interna y subespecialidades , oftalmologia, neurologia, oncologia (hosp. alta complejidad)			1	1	1.532	55064.7	55064.7	67.3553	67.3553	EVC, 2021	https://www.ncbi.nlm.nih.gov/pmc/articles/PMC6347088/
403013	Diagnostico: CT scan (0403013_Tomogra fia computarizada de torax total)			1	1	4.672	167926	167926	205.407	205.407	EVC, 2021	https://www.ncbi.nlm.nih.gov/pmc/articles/PMC6347088/
305182	MAI210306182_R eacción de polimerasa en cadena (p.c.r.), virus influenza, virus herpes, citomegalovirus, hepatitis c, mycobacteria tbc, c/u (incluye toma muestra hisopado nasofaríngeo)			1	1	2.34	84106.6	84106.6	102.88	102.88	EVC, 2021	https://www.ncbi.nlm.nih.gov/pmc/articles/PMC6481621/
306011	0306011_Urocultiv o, recuento de colonias y antibiograma (cualquier tecnica) (incluye toma de orina aseptica y frasco recolector) (no incluye recolector pediatrico ni sonda)			1	1	0.201	7224.54	7224.54	8.83709	8.83709	EVC, 2021	https://www.ncbi.nlm.nih.gov/pmc/articles/PMC6481621/
	Tratamiento: Metilprednisolona IV	2 to 4 mg/kg/day	FA 500mg	10	1	1.637	58838.7	588387	71.9717	719.717	CENABAST/EVC, 2021	https://www.ncbi.nlm.nih.gov/pmc/articles/PMC6347088/	https://journals.sagepub.com/doi/10.1177/1078155220968909?url_ver=Z39.88-2003&rfr_id=ori:rid:crossref.org&rfr_dat=cr_pub%20%200pubmed
203005	Tratamiento: MAI210201301_Di a cama hospitalizacion integral adulto en unidad de tratamiento intermedio (u.t.i)			10	0.724	8.936	321187	2.32539e+06	392.877	2844.43	EVC, 2021	https://www.ncbi.nlm.nih.gov/pmc/articles/PMC6347088/	https://journals.sagepub.com/doi/10.1177/1078155220968909?url_ver=Z39.88-2003&rfr_id=ori:rid:crossref.org&rfr_dat=cr_pub%20%200pubmed
J01DD04	Tratamiento: Ceftriaxona 1-2 g IV/día	1-2 g IV/día	FA 1 g	10	0.362	0.024	862.632	3122.73	1.05517	3.81973	EVC, 2021	https://www.ncbi.nlm.nih.gov/pmc/articles/PMC6347088/	https://journals.sagepub.com/doi/10.1177/1078155220968909?url_ver=Z39.88-2003&rfr_id=ori:rid:crossref.org&rfr_dat=cr_pub%20%200pubmed
	Tratamiento: Cefotaxima	1 g IV c/8 hrs	FA 1 g	30	0.362		1050.7	11410.6	1.28522	13.9575	CENABAST 2023/Laboratorio Chile lista de precios, 2022	https://www.ncbi.nlm.nih.gov/pmc/articles/PMC6347088/	https://journals.sagepub.com/doi/10.1177/1078155220968909?url_ver=Z39.88-2003&rfr_id=ori:rid:crossref.org&rfr_dat=cr_pub%20%200pubmed
	infliximab 5 mg/kg	5 mg/kg twice a day or IVIG for 5 days	FAM 100mg	5	0.181		225000	203625	275.221	249.075	CENABAST 2023/Laboratorio Saval lista de precios 2023	https://www.ncbi.nlm.nih.gov/pmc/articles/PMC6481621/	https://journals.sagepub.com/doi/10.1177/1078155220968909?url_ver=Z39.88-2003&rfr_id=ori:rid:crossref.org&rfr_dat=cr_pub%20%200pubmed
L04AA06	FJD012_Micofenol ato	1gr 2 veces al dia	cm 500mg	20	0.181	0.022	790.746	2862.5	0.967243	3.50142	CENABAST/EVC, 2021	https://www.ncbi.nlm.nih.gov/pmc/articles/PMC6481621/	https://journals.sagepub.com/doi/10.1177/1078155220968909?url_ver=Z39.88-2003&rfr_id=ori:rid:crossref.org&rfr_dat=cr_pub%20%200pubmed
1707037	Tratamiento: ventilacion mecanica, 1707037_Intubaci on traqueal (proc. aut.)			10	0.276	0.796	28610.6	78965.3	34.9966	96.5907	EVC, 2021	https://www.ncbi.nlm.nih.gov/pmc/articles/PMC6347088/	https://link.springer.com/article/10.1186/s13613-020-00761-w	https://journals.sagepub.com/doi/10.1177/1078155220968909?url_ver=Z39.88-2003&rfr_id=ori:rid:crossref.org&rfr_dat=cr_pub%20%200pubmed
Sin codigo	Tratamiento: ventilacion mecanica,Mascara venturi para oxigenoterapia FYA087_Mascara venturi			10	0.276	0.044	1581.49	4364.92	1.93449	5.33918	EVC, 2021	https://www.ncbi.nlm.nih.gov/pmc/articles/PMC6347088/	https://link.springer.com/article/10.1186/s13613-020-00761-w	https://journals.sagepub.com/doi/10.1177/1078155220968909?url_ver=Z39.88-2003&rfr_id=ori:rid:crossref.org&rfr_dat=cr_pub%20%200pubmed
	Tratamiento: ventilacion mecanica,Oxígeno para oxigenoterapia tubos de 10 metros cúbicos, FYA001_Oxígeno			10	0.276	0.012	431.316	1190.43	0.527587	1.45614	EVC, 2021	https://www.ncbi.nlm.nih.gov/pmc/articles/PMC6347088/	https://link.springer.com/article/10.1186/s13613-020-00761-w	https://journals.sagepub.com/doi/10.1177/1078155220968909?url_ver=Z39.88-2003&rfr_id=ori:rid:crossref.org&rfr_dat=cr_pub%20%200pubmed
N01AH01	Opioides: FAC023_Fentanilo	70 mcg hora x 24 horas · Administración: infusión continua de 1 a 2 mcg/kg/hora luego de una dosis de carga de 1 a 2 mcg/kg.)	Fentanilo FA 0,5mg/10 mL	33	0.276	0.019	682.917	6220.01	0.835346	7.60833	CENABAST/EVC, 2021	https://www.ncbi.nlm.nih.gov/pmc/articles/PMC6347088/	https://link.springer.com/article/10.1186/s13613-020-00761-w	https://journals.sagepub.com/doi/10.1177/1078155220968909?url_ver=Z39.88-2003&rfr_id=ori:rid:crossref.org&rfr_dat=cr_pub%20%200pubmed
	benzodiazepines: midazolam	Mantenimiento: 0,2 a 0,4 mg/kg/hora	midazolam 15mg/3ml	44.8	0.276	0.052	1869.04	23110.3	2.28621	28.2685	EVC, 2021	https://www.ncbi.nlm.nih.gov/pmc/articles/PMC6347088/	https://link.springer.com/article/10.1186/s13613-020-00761-w	https://journals.sagepub.com/doi/10.1177/1078155220968909?url_ver=Z39.88-2003&rfr_id=ori:rid:crossref.org&rfr_dat=cr_pub%20%200pubmed
	propofol	infusiones continuas de 1 a 4 mg/kg/hora.	20mg/ml FA 50ML	67.2	0.276		7200	133540	8.80706	163.346	CENABAST 2023	https://www.ncbi.nlm.nih.gov/pmc/articles/PMC6347088/	https://link.springer.com/article/10.1186/s13613-020-00761-w	https://journals.sagepub.com/doi/10.1177/1078155220968909?url_ver=Z39.88-2003&rfr_id=ori:rid:crossref.org&rfr_dat=cr_pub%20%200pubmed
M03AC04	FBC001_Atracurio besilato	1amp/día (0.3 y 0.6 mg/kg por vía intravenosa)	50mg/5ml	10	0.276	0.067	2408.18	6646.58	2.9457	8.13012	CENABAST/EVC, 2021	https://www.ncbi.nlm.nih.gov/pmc/articles/PMC6347088/	https://link.springer.com/article/10.1186/s13613-020-00761-w	https://journals.sagepub.com/doi/10.1177/1078155220968909?url_ver=Z39.88-2003&rfr_id=ori:rid:crossref.org&rfr_dat=cr_pub%20%200pubmed
M03AC01	FBC003_Pancuro nio	Dosis de mantenimiento 0,02 a 0,03 mg/kg (1/3 o 1/2 amp). Cada 1 o 2 horas.		6	0.276	0.203	7296.43	12082.9	8.92502	14.7798	EVC, 2021	https://www.ncbi.nlm.nih.gov/pmc/articles/PMC6347088/	https://link.springer.com/article/10.1186/s13613-020-00761-w	https://journals.sagepub.com/doi/10.1177/1078155220968909?url_ver=Z39.88-2003&rfr_id=ori:rid:crossref.org&rfr_dat=cr_pub%20%200pubmed
203002	Tratamiento: MAI210201201_Di a cama hospitalizacion integral adulto en unidad de cuidado intensivo (u.c.i.)			10	0.276	11.498	413273	1.14063e+06	505.516	1395.23	EVC, 2021	https://www.ncbi.nlm.nih.gov/pmc/articles/PMC6347088/	https://link.springer.com/article/10.1186/s13613-020-00761-w	https://journals.sagepub.com/doi/10.1177/1078155220968909?url_ver=Z39.88-2003&rfr_id=ori:rid:crossref.org&rfr_dat=cr_pub%20%200pubmed
102001	Tratamiento: MAI210102008_C onsulta o control por enfermera, matrona o nutricionista			10	1	0.388	13945.9	139459	17.0587	170.587	EVC, 2021	https://www.ncbi.nlm.nih.gov/pmc/articles/PMC6347088/		https://journals.sagepub.com/doi/10.1177/1078155220968909?url_ver=Z39.88-2003&rfr_id=ori:rid:crossref.org&rfr_dat=cr_pub%20%200pubmed
601017	Tratamiento: MAI210601103_* ejercicios respiratorios y procedimientos de kinesiterapia toracica (ventilacion pulmonar localizada, estimulacion de la tos, bloqueos toracicos, vibraciones, percusiones y tapoteos) (proc.aut.)			4	1	0.195	7008.89	28035.5	8.57329	34.2932	EVC, 2021	https://www.ncbi.nlm.nih.gov/pmc/articles/PMC6347088/		https://journals.sagepub.com/doi/10.1177/1078155220968909?url_ver=Z39.88-2003&rfr_id=ori:rid:crossref.org&rfr_dat=cr_pub%20%200pubmed
	Total Pneumonitis							5.02337e+06		6144.6		PACIFIC data cut-off June 2018 , AEs of CTCAE Grade 3 or 4, with a frequency ≥2% in either arm (Table 11.3.2.5)
	Dyspnea											PACIFIC data cut-off June 2018 , AEs of CTCAE Grade 3 or 4, with a frequency ≥2% in either arm (Table 11.3.2.5)
101113	Diagnostico: MAI210101211_C onsulta integral de especialidades en medicina interna y subespecialidades , oftalmologia, neurologia, oncologia (hosp. alta complejidad)			1	1	1.532	55064.7	55064.7	67.3553	67.3553	EVC, 2021	https://www.ncbi.nlm.nih.gov/pmc/articles/PMC7733213/	https://medfinis.cl/img/manuales/disnea.pdf
401070	Diagnostico y control: 0401070_& radiografia de torax frontal y lateral			1	1	0.996	35799.2	35799.2	43.7897	43.7897	EVC, 2021	https://www.ncbi.nlm.nih.gov/pmc/articles/PMC7733213/	https://medfinis.cl/img/manuales/disnea.pdf
Sin codigo	Diagnostico: MAI211707002_Fl ujometría			1	1	0.581	20882.9	20882.9	25.544	25.544	EVC, 2021	https://www.ncbi.nlm.nih.gov/pmc/articles/PMC7733213/	https://medfinis.cl/img/manuales/disnea.pdf
403013	Diagnostico: CT scan (0403013_Tomogra fia computarizada de torax total)			1	1	4.672	167926	167926	205.407	205.407	EVC, 2021	https://www.ncbi.nlm.nih.gov/pmc/articles/PMC7733213/	https://medfinis.cl/img/manuales/disnea.pdf
1707002	Diagnostico: 1707002_Espirom etria basal y con broncodilatador			1	1	0.581	20882.9	20882.9	25.544	25.544	EVC, 2021	https://www.ncbi.nlm.nih.gov/pmc/articles/PMC7733213/	https://medfinis.cl/img/manuales/disnea.pdf
R03BB01	Tratamiento: FNA005_Bromuro de ipratropio	40 Mcg cada 1 SOS por 365 Días	20mcg 1 frasc	6	0.506	0.318	11429.9	34701.1	13.9811	42.4465	CENABAST/EVC, 2021	https://www.ncbi.nlm.nih.gov/pmc/articles/PMC7733213/	https://medfinis.cl/img/manuales/disnea.pdf
R03BA02	Tratamiento: FNA002_Corticoid e inhalatorio	400 Mcg cada 12 Horas por 365 Días	200mcg (200 DO x frasc)	8	0.506	0.12	4313.16	17459.7	5.27587	21.3567	CENABAST/EVC, 2021	https://www.ncbi.nlm.nih.gov/pmc/articles/PMC7733213/	https://medfinis.cl/img/manuales/disnea.pdf
R03AK06	Tratamiento: FNA027_Corticoid e inhalatorio/ beta 2 de acción prolongada (fluticasona/salm)	125 Mcg cada 12 Horas por 365 Días	125/25	7	0.506	1.313	47193.2	167158	57.7268	204.468	CENABAST/EVC, 2021	https://www.ncbi.nlm.nih.gov/pmc/articles/PMC7733213/	https://medfinis.cl/img/manuales/disnea.pdf
R03AC02	Tratamiento: FNA006_Salbutam ol	200 Mcg cada 4 Horas por 365 Días	1 inhalador (100ug)	11	0.506	0.038	1365.83	7602.23	1.67069	9.29908	CENABAST/EVC, 2021	https://www.ncbi.nlm.nih.gov/pmc/articles/PMC7733213/	https://medfinis.cl/img/manuales/disnea.pdf
1707037	Tratamiento: ventilacion mecanica, 1707037_Intubaci on traqueal (proc. aut.)			6	0.014	0.796	28610.6	2403.29	34.9966	2.93972	EVC, 2021	https://www.atsjournals.org/doi/full/10.1164/rccm.202108-1857OC	https://www.ncbi.nlm.nih.gov/pmc/articles/PMC9507768/	https://www.ncbi.nlm.nih.gov/pmc/articles/PMC4117200/
Sin codigo	Tratamiento: ventilacion mecanica,Mascara venturi para oxigenoterapia FYA087_Mascara venturi			6	0.014	0.044	1581.49	132.845	1.93449	0.162497	EVC, 2021	https://www.atsjournals.org/doi/full/10.1164/rccm.202108-1857OC	https://www.ncbi.nlm.nih.gov/pmc/articles/PMC9507768/	https://www.ncbi.nlm.nih.gov/pmc/articles/PMC4117200/
	Tratamiento: ventilacion mecanica,Oxígeno para oxigenoterapia tubos de 10 metros cúbicos, FYA001_Oxígeno			6	0.014	0.012	431.316	36.2305	0.527587	0.0443173	EVC, 2021	https://www.atsjournals.org/doi/full/10.1164/rccm.202108-1857OC	https://www.ncbi.nlm.nih.gov/pmc/articles/PMC9507768/	https://www.ncbi.nlm.nih.gov/pmc/articles/PMC4117200/
N01AH01	Opioides: FAC023_Fentanilo	70 mcg hora x 24 horas · Administración: infusión continua de 1 a 2 mcg/kg/hora luego de una dosis de carga de 1 a 2 mcg/kg.)	Fentanilo FA 0,5mg/10 mL	19.8	0.014	0.019	682.917	189.305	0.835346	0.231558	CENABAST/EVC, 2021	https://www.atsjournals.org/doi/full/10.1164/rccm.202108-1857OC	https://www.ncbi.nlm.nih.gov/pmc/articles/PMC9507768/	https://www.ncbi.nlm.nih.gov/pmc/articles/PMC4117200/	https://www.sati.org.ar/images/capitulo/Enfermeria/farmacos/Sedacion-y-analgesia-CECSATI.pdf
N05CD08	benzodiazepines: midazolam	Mantenimiento: 0,2 a 0,4 mg/kg/hora	midazolam 15mg/3ml	26.88	0.014	0.052	1869.04	703.356	2.28621	0.860347	EVC, 2021	https://www.atsjournals.org/doi/full/10.1164/rccm.202108-1857OC	https://www.ncbi.nlm.nih.gov/pmc/articles/PMC9507768/	https://www.ncbi.nlm.nih.gov/pmc/articles/PMC4117200/	https://www.sati.org.ar/images/capitulo/Enfermeria/farmacos/Sedacion-y-analgesia-CECSATI.pdf
	propofol	infusiones continuas de 1 a 4 mg/kg/hora.	20mg/ml FA 50ML	40.32	0.014		7200	4064.26	8.80706	4.97141	CENABAST 2023	https://www.atsjournals.org/doi/full/10.1164/rccm.202108-1857OC	https://www.ncbi.nlm.nih.gov/pmc/articles/PMC9507768/	https://www.ncbi.nlm.nih.gov/pmc/articles/PMC4117200/	https://www.sati.org.ar/images/capitulo/Enfermeria/farmacos/Sedacion-y-analgesia-CECSATI.pdf
M03AC04	FBC001_Atracurio besilato	1amp/día (0.3 y 0.6 mg/kg por vía intravenosa)	50mg/5ml	6	0.014	0.067	2408.18	202.287	2.9457	0.247438	CENABAST/EVC, 2021	https://www.atsjournals.org/doi/full/10.1164/rccm.202108-1857OC	https://www.ncbi.nlm.nih.gov/pmc/articles/PMC9507768/	https://www.ncbi.nlm.nih.gov/pmc/articles/PMC4117200/	https://www.sati.org.ar/images/capitulo/Enfermeria/farmacos/Sedacion-y-analgesia-CECSATI.pdf
M03AC01	FBC003_Pancuro nio	Dosis de mantenimiento 0,02 a 0,03 mg/kg (1/3 o 1/2 amp). Cada 1 o 2 horas.		3.6	0.014	0.203	7296.43	367.74	8.92502	0.449821	EVC, 2021	https://www.atsjournals.org/doi/full/10.1164/rccm.202108-1857OC	https://www.ncbi.nlm.nih.gov/pmc/articles/PMC9507768/	https://www.ncbi.nlm.nih.gov/pmc/articles/PMC4117200/	https://www.sati.org.ar/images/capitulo/Enfermeria/farmacos/Sedacion-y-analgesia-CECSATI.pdf
203005	Tratamiento: MAI210201301_Di a cama hospitalizacion integral adulto en unidad de tratamiento intermedio (u.t.i)			4	0.48	8.936	321187	616678	392.877	754.323	EVC, 2021	https://www.atsjournals.org/doi/full/10.1164/rccm.202108-1857OC	https://www.ncbi.nlm.nih.gov/pmc/articles/PMC9507768/	https://www.ncbi.nlm.nih.gov/pmc/articles/PMC4117200/
203002	Tratamiento: MAI210201201_Di a cama hospitalizacion integral adulto en unidad de cuidado intensivo (u.c.i.)			6	0.014	11.498	413273	34714.9	505.516	42.4634	EVC, 2021	https://www.atsjournals.org/doi/full/10.1164/rccm.202108-1857OC	https://www.ncbi.nlm.nih.gov/pmc/articles/PMC9507768/	https://www.ncbi.nlm.nih.gov/pmc/articles/PMC4117200/
601017	Tratamiento: MAI210601103_* ejercicios respiratorios y procedimientos de kinesiterapia toracica (ventilacion pulmonar localizada, estimulacion de la tos, bloqueos toracicos, vibraciones, percusiones y tapoteos) (proc.aut.)			4	0.014	0.195	7008.89	392.498	8.57329	0.480104	EVC, 2021	https://www.atsjournals.org/doi/full/10.1164/rccm.202108-1857OC	https://www.ncbi.nlm.nih.gov/pmc/articles/PMC9507768/	https://www.ncbi.nlm.nih.gov/pmc/articles/PMC4117200/
903002	Tratamiento: psicologo clinico			4	0.014	0.723	25986.8	1455.26	31.7871	1.78008	EVC, 2021	https://www.ncbi.nlm.nih.gov/pmc/articles/PMC7733213/
	Total Dyspnea							1.18882e+06		1454.16		PACIFIC data cut-off June 2018 , AEs of CTCAE Grade 3 or 4, with a frequency ≥2% in either arm (Table 11.3.2.5)
	Endocrinopathy (hypothyroidism)											PACIFIC data cut-off June 2018 , AEs of CTCAE Grade 3 or 4, with a frequency ≥2% in either arm (Table 11.3.2.5)
101113	Diagnostico: MAI210101211_C onsulta integral de especialidades en medicina interna y subespecialidades , oftalmologia, neurologia, oncologia (hosp. alta complejidad)			1	1	1.532	55064.7	55064.7	67.3553	67.3553	EVC, 2021	https://diprece.minsal.cl/wrdprss_minsal/wp-content/uploads/2014/09/Hipotiroidismo-personas-de-15-a%C3%B1os-y-m%C3%A1s.pdf
303024	Diagnostico: 0303024_Tiro estimulante (tsh), hormona (adulto, niño o r.n.)			2	1	0.156	5607.11	11214.2	6.85863	13.7173	EVC, 2021	https://diprece.minsal.cl/wrdprss_minsal/wp-content/uploads/2014/09/Hipotiroidismo-personas-de-15-a%C3%B1os-y-m%C3%A1s.pdf
404015	0404015_Ecografi a tiroidea (incluye doppler)			1	1	0.949	34109.9	34109.9	41.7234	41.7234	EVC, 2021	https://diprece.minsal.cl/wrdprss_minsal/wp-content/uploads/2014/09/Hipotiroidismo-personas-de-15-a%C3%B1os-y-m%C3%A1s.pdf
303026	Diagnostico: 0303026_Tiroxina libre (t4l)			1	1	0.178	6397.85	6397.85	7.82588	7.82588	EVC, 2021	https://diprece.minsal.cl/wrdprss_minsal/wp-content/uploads/2014/09/Hipotiroidismo-personas-de-15-a%C3%B1os-y-m%C3%A1s.pdf
303027	Diagnostico: 0303027_Tiroxina o tetrayodotironina (t4)			1	1	0.155	5571.16	5571.16	6.81467	6.81467	EVC, 2021	https://diprece.minsal.cl/wrdprss_minsal/wp-content/uploads/2014/09/Hipotiroidismo-personas-de-15-a%C3%B1os-y-m%C3%A1s.pdf
303028	Diagnostico: 0303028_Triyodoti ronina (t3)			1	1	0.158	5678.99	5678.99	6.94656	6.94656	EVC, 2021	https://diprece.minsal.cl/wrdprss_minsal/wp-content/uploads/2014/09/Hipotiroidismo-personas-de-15-a%C3%B1os-y-m%C3%A1s.pdf
H03AA01	Tratamiento: FHE001_Levotirox ina, comprimido	100 mcg al día,1,6 ug/kg/día	CM 100 mcg	30	0.9971	0.002	71.886	2150.33	0.0879312	2.63029	CENABAST/EVC, 2021	https://diprece.minsal.cl/wrdprss_minsal/wp-content/uploads/2014/09/Hipotiroidismo-personas-de-15-a%C3%B1os-y-m%C3%A1s.pdf
H03AA01	Tratamiento: FHE001_Levotirox ina, comprimido (para dilucion)	100-400 mcg luego, al día,1,6 ug/kg/día	CM 100 mcg	7.2	0.0029	0.002	71.886	1.50098	0.0879312	0.001836	CENABAST/EVC, 2021	https://diprece.minsal.cl/wrdprss_minsal/wp-content/uploads/2014/09/Hipotiroidismo-personas-de-15-a%C3%B1os-y-m%C3%A1s.pdf
Sin codigo	FLB007_Suero fisiológico	500 ml por dia	Frasco 500ml	3.6	0.0029	0.048	1725.26	18.0118	2.11035	0.022032	EVC, 2021	https://www.ncbi.nlm.nih.gov/pmc/articles/PMC6083943/
Sin codigo	FYA016_Kit para suero	se cambia cada 72 horas		2	0.0029	0.036	1293.95	7.5049	1.58276	0.00918002	EVC, 2021	https://www.murciasalud.es/preevid/19211
203011	Tratamiento: MAI210201407_Di a cama integral de observacion o dia cama integral ambulatorio diurno			3.6	0.00288	2.232	80224.8	288809	98.1312	353.272	EVC, 2021	https://www.ncbi.nlm.nih.gov/pmc/articles/PMC9601540/#:~:text=The%20estimated%20incidence%20rate%20of,per%20100%2C000%20adults%20with%20hyperthyroidism.
101101	Cita medico general (control)			1	1	0.59	21206.4	21206.4	25.9397	25.9397	EVC, 2021	https://diprece.minsal.cl/wrdprss_minsal/wp-content/uploads/2014/09/Hipotiroidismo-personas-de-15-a%C3%B1os-y-m%C3%A1s.pdf
	Total Endocrinopathy (hypothyroidism)							430230		526.258		PACIFIC data cut-off June 2018 , AEs of CTCAE Grade 3 or 4, with a frequency ≥2% in either arm (Table 11.3.2.5)
	Hypokalaemia											PACIFIC data cut-off June 2018 , AEs of CTCAE Grade 3 or 4, with a frequency ≥2% in either arm (Table 11.3.2.5)
101113	Diagnostico: MAI210101211_C onsulta integral de especialidades en medicina interna y subespecialidades , oftalmologia, neurologia, oncologia (hosp. alta complejidad)			1	1	1.532	55064.7	55064.7	67.3553	67.3553	EVC, 2021	https://sintesis.med.uchile.cl/index.php/profesionales/informacion-para-profesionales/medicina/condiciones-clinicas2/medicina-interna/nefrologia/595-1-09-2-006
302032	Diagnostico: 0302032_Electrolit os plasmaticos (sodio, potasio, cloro) c/u			2	1	0.062	2228.47	4456.93	2.72587	5.45173	EVC, 2021	https://sintesis.med.uchile.cl/index.php/profesionales/informacion-para-profesionales/medicina/condiciones-clinicas2/medicina-interna/nefrologia/595-1-09-2-006
308012	Diagnostico: 0308012_Electrolit os (sodio, potasio, cloro), en exudados, secreciones y otros liquidos, c/u			2	1	0.064	2300.35	4600.7	2.8138	5.6276	EVC, 2021	https://sintesis.med.uchile.cl/index.php/profesionales/informacion-para-profesionales/medicina/condiciones-clinicas2/medicina-interna/nefrologia/595-1-09-2-006
302046	Diagnostico: 0302046_Gases y equilibrio acido base en sangre (incluye: ph, o2, co2, exceso de base y bicarbonato), todos o cada uno de los parametros			2	1	0.294	10567.2	21134.5	12.9259	25.8518	EVC, 2021	https://sintesis.med.uchile.cl/index.php/profesionales/informacion-para-profesionales/medicina/condiciones-clinicas2/medicina-interna/nefrologia/595-1-09-2-006
309022	Diagnostico: 0309022_Orina completa, (incluye cod. 03-09-023 y 03-09-024)			1	1	0.071	2551.95	2551.95	3.12156	3.12156	EVC, 2021	https://sintesis.med.uchile.cl/index.php/profesionales/informacion-para-profesionales/medicina/condiciones-clinicas2/medicina-interna/nefrologia/595-1-09-2-006
B05XA01	Tratamiento: FLB008_Potasio cloruro	Si k+ <2,5 mEq/L < 200 mEq/día IV	10g/100ml Solución Inyectable (1lt=1340 mEq)	2	0.004	0.005	179.715	1.43772	0.219828	0.00175862	CENABAST/EVC, 2021	https://sintesis.med.uchile.cl/index.php/profesionales/informacion-para-profesionales/medicina/condiciones-clinicas2/medicina-interna/nefrologia/595-1-09-2-011	https://www.ncbi.nlm.nih.gov/pmc/articles/PMC9059213/
203011	Tratamiento: MAI210201407_Di a cama integral de observacion o dia cama integral ambulatorio diurno			1	0.004	2.232	80224.8	320.899	98.1312	0.392525	EVC, 2021	https://sintesis.med.uchile.cl/index.php/profesionales/informacion-para-profesionales/medicina/condiciones-clinicas2/medicina-interna/nefrologia/595-1-09-2-006	https://www.ncbi.nlm.nih.gov/pmc/articles/PMC9059213/
1701001	Tratamiento: ECG (1701001_E.c.g. de reposo (incluye minimo 12 derivaciones y 4 complejos por derivacion)			2	0.004	0.379	13622.4	108.979	16.663	0.133304	EVC, 2021	https://sintesis.med.uchile.cl/index.php/profesionales/informacion-para-profesionales/medicina/condiciones-clinicas2/medicina-interna/nefrologia/595-1-09-2-006	https://www.ncbi.nlm.nih.gov/pmc/articles/PMC9059213/
102001	Tratamiento: MAI210102008_C onsulta o control por enfermera, matrona o nutricionista			7	0.004	0.388	13945.9	390.485	17.0587	0.477642	EVC, 2021	https://sintesis.med.uchile.cl/index.php/profesionales/informacion-para-profesionales/medicina/condiciones-clinicas2/medicina-interna/nefrologia/595-1-09-2-006	https://www.ncbi.nlm.nih.gov/pmc/articles/PMC9059213/
	Tratamiento: Potasio Gluconato 31,2% (cada 15ml =20 mEq de Potasio)	si k+ 3mEq/L y 3,5 mEq/L, 120 – 240 mEq/díaVO	200ml	1	0.996		4071	4054.72	4.97966	4.95974	CENABAST 2023/Lista de precios Laboratorio Chile 2022	https://sintesis.med.uchile.cl/index.php/profesionales/informacion-para-profesionales/medicina/condiciones-clinicas2/medicina-interna/nefrologia/595-1-09-2-006	https://www.ncbi.nlm.nih.gov/pmc/articles/PMC9059213/
101101	Cita medico general (control)			1	1	0.59	21206.4	21206.4	25.9397	25.9397	EVC, 2021	https://sintesis.med.uchile.cl/index.php/profesionales/informacion-para-profesionales/medicina/condiciones-clinicas2/medicina-interna/nefrologia/595-1-09-2-006
	Total Hypokalaemia							113892		139.313		PACIFIC data cut-off June 2018 , AEs of CTCAE Grade 3 or 4, with a frequency ≥2% in either arm (Table 11.3.2.5)
	Hemoptysis							5.02337e+06		6144.6	Assumed same as pneumonitis	PACIFIC data cut-off June 2018 , AEs of CTCAE Grade 3 or 4, with a frequency ≥2% in either arm (Table 11.3.2.5)
	Radiation pneumonia							5.02337e+06		6144.6	Assumed same as pneumonitis	PACIFIC data cut-off June 2018 , AEs of CTCAE Grade 3 or 4, with a frequency ≥2% in either arm (Table 11.3.2.5)
